# Supplementary material for: Cell migration guided by long-lived spatial memory
Source: Nat Commun. 2021 Jul 5;12:4118. doi: 10.1038/s41467-021-24249-8 (PMC8257581; doi:10.1038/s41467-021-24249-8)
Supplement: Supplementary file 10 — Source Data [file 41467_2021_24249_MOESM10_ESM.xlsx]

## Sheet: Figure 1h
w=10µm
Osc	12	15	0.387097	0.5	0.443548	0.0564516	0.0282258	Osc.
Stat	14	13	0.451613	0.433333	0.442473	0.00913978	0.00456989	Stat.
Other	5	2	0.16129	0.0666667	0.113978	0.0473118	0.0236559	Other
	31	30	1	1
w=20µm
Osc	15	64	0.326087	0.666667	0.496377	0.17029	0.0851449
Stat	29	29	0.630435	0.302083	0.466259	0.164176	0.0820879
Other	2	3	0.0434783	0.03125	0.0373641	0.00611413	0.00305707
	46	96	1	1
w=50µm
Osc	22	34	0.758621	0.586207	0.672414	0.0862069	0.0431034
Stat	7	22	0.241379	0.37931	0.310345	0.0689655	0.0344828
Other	0	2	0	0.0344828	0.0172414	0.0172414	0.00862069
	29	58	1	1

## Sheet: Figure 2e
e,
	Distance moved from origin after 16h (1 number / cell trajectory)
Cell type	MDCK	MDCK	MDCK	Caco2	Caco2	MDCK	MDCK
Dimension	1	1	1	1	1	2	2
Condition	Ctl	Med	Cond,	Ctl	Cond,	Ctl	Cond,
	9.5	1	1	184.392	239.113	14.0357	66.6033
	0.5	16	12	44.9577	206.499	13.9284	68.884
	6	6	9	78.5361	78.3959	11.4018	37.4833
	7	21.5	5	35.5756	16.6646	6.40312	44.4072
	4	3	15	43.4024	150.054	45.2548	55.8659
	14	5	12.5	3.67966	223.858	64.2806	94.7945
	29.5	3.5	88	38.7121	18.2231	33.3766	91.5478
	1.5	3	5.5	35.5267	85.2157	3.60555	70.5762
	6	25.5	18	31.3617	4.64578	10.6301	196.128
	7	11	28	59.4966	65.9107	5.38516	70.6045
	10.5	34	29.5	35.0415	84.7872	58.6686	57.9741
	15	7.5	41	36.2844	1.36742	9.84886	132.439
	3.5	23	91	55.6878	173.546	42.19	106.005
	0	4.5	188	24.3479	196.723	39.6989	55.8032
	8	19	137	12.1375	105.214	102.083	88.2553
	7	43.5	80.5	5.00096	415.707	10.6301	14.0357
	4.5	3	49.5	41.2796	57.345	57.8705	66.7083
	5	3.5	10.5	94.9912	425.518	8.06226	48
	23	4	40.5	31.4432	29.5747	53.7587	75.1665
	14.5	5	9	12.177	75.1129	4.24264	27.5862
	14.5	22	8.5	32.006	2.74849	3.16228	220.756
	23.5	0.5	13.5	12.2065	212.629	3.60555	65.5515
	16	11	5	53.1682	59.0705	79.177	149.164
	25.5	1	186	222.256	234.193	30	91.7878
	30	5.5	64.5	5.24706	422.199	3.60555	80.9938
	14.5	16	49.5	3.68853	348.992	55.5788	54.0833
	7	17	12.5	44.8559	18.1522	6.40312	64.7611
	15.5	2	23	54.5497	122.701	9.48683	92.0706
	2	2.5	7.5	8.41747	165.034	77.801	133.701
	2	0.5	38	7.66684	9.39555	15.2643	52.9245
	2	4	9.5	19.6128	199.839	11.0454	58.6003
	3.5	14.5	35.5	5.10675	146.067	88.1419	99.8248
	6	15	99	12.9665	16.9504	50.774	43.4166
	11.5	8.5	83.5	4.1004	163.726	3.60555	62.2656
	16.5	23	21	32.0418	44.9052	6.08276	152.794
	4	1.5	163.5	22.6151	126.969	30.8058	19.105
	7.5	15	381	34.5762	171.078	43.0116	46.8402
	3.5	30.5	14	11.4111	421.043	28.2312	159.831
	0.5	8	54.5	3.57509	25.5854	54.5619	46.3249
	3	14.5	10.5	28.7518	97.8075	101.494	69.3542
	19.5	1.5	55	32.9547	49.2364	17	41.4005
	6.5	10	10	2.36444	139.207	57.28	89.202
	3.5	6	161	37.1096	119.719	15.5242	134.004
	9.5	60	18	13.7228	131.799	5	60.1332
	1	5.5	89	15.0891	413.544	6.7082	105.119
	9	4.5	197.5	15.9521	144.295	4.24264	80.9568
	3	3	17	20.8193	2.77592	15	78.1601
	3	9	4	6.52451	50.8536	46.1411	40.2492
	6	8.5	23.5	92.4478	263.823	7.61577	67.3573
	1.5	27.5	7	53.7624	223.335	9.84886	49.0918
	14	7.5	172	58.838	303.372	20.6155	72.45
	21.5	14.5	132	44.2674	74.0985	16.1245	86.4523
	7.5	3.5	105.5	6.37034	336.228	1.41421	228.758
	1	17.5	10	34.5522	16.5631	51.4296	47.5079
	10.5	349	54.5	5.53705	120.12	4.47214	13.6015
	2	20.5	173	4.94246	154.016	34.4819	27.4591
	2.5	27	164	51.5329	15.7265	114.586	140.616
	33	28.5	204.5	11.6408	264.923	20.8806	66.7083
	5.5	46.5	53.5	30.3792	443.316	68.6003	86.0233
	24.5	171.5	33.5	64.1736	263.527	9.43398	35.5106
	26.5	8	37	25.8412	192.964	32	19.9249
	17	52	255	16.542	448.815	71.4703	52.0865
	3	28	750.5	13.835	270.83	33.6155	161.059
	2.5	7.5	17	19.8338	253.084	34.2053	52.9528
	42.5	10	510	235.092	44.3297	15.0333	120.93
	30	1.5	22	46.5021	190.979	5.65685	76.5768
	4	14	326	28.1418	265.47	10.198	139.789
	13.5	13.5	330	42.6989	93.467	9.48683	61.2046
	7	23.5	199.5	68.2625	249.24	19.7231	124.952
	21	61	30	41.5907	137.227	7.61577	18.9737
	16.5	20	220.5	16.7265	19.5378	12.1655	116.927
	10.5	30.5	45	82.9697	26.3199	26.3059	83.9345
	13.5	33	9.5	8.30028	447.627	20.2485	31.0644
	1	4.5	93.5	47.0161	230.064	28.6007	57.4282
	10.5	23	337.5	131.043	249.156	6	47.4342
	0.5	16.5	40.5	63.0885	429.844	6.08276	75.8222
	19	0.5	164	80.1562	60.6332	39.6989	50.4777
	22.5	35.5	55	0.826598	20.2306	30.4631	38.0132
	21.5	9	37.5	31.6513	57.672	55.0818	63.0635
	19	3	359.5	37.9033	107.64	7.28011	83.9345
	1	33	31.5	44.1198	28.2744	13.6015	33.9411
	12.5	6	9	9.95529	349.213	9.21954	10.7703
	13	3	210.5	66.8269	241.542	21.0238	27.2029
	41	38.5	124	39.8979	575.931	18.0278	117.886
	35.5	3	1.5	2.54073	41.3774	60.1664	90.1388
	21	14.5	231.5	5.15411	166.248	21.4009	50
	2.5	8.5	43	8.85137	18.3227	25.4951	13.8924
	28.5	25.5	4.5	20.62	32.2413	71.007	83.2406
	10.5	3.5	8	2.70335	12.3238	9.84886	72.8011
	3.5	8.5	22	68.8058	191.35	4.12311	19.0263
	9.5	2	147.5	64.1684	32.3021	32.6956	36.0555
	29.5	78	52.5	2.31885	38.9325	6.7082	50.9313
	2.5	44.5	20.5	205.56	111.747	12.0416	64.405
	12.5	5	48.5	70.0318	575.596	86.4002	35.3553
	6.5	89	267.5	61.6372	172.584	48.1664	63.5295
	2.5	54.5	103	23.4864	283.907	8.48528	124.02
	6.5	9.5	51.5	17.5008	360.871	14.1421	28.8617
	25.5	5	1	43.317	113.587	86.4928	24.0416
	22	37.5	199	54.1636	109.529	82.5651	135.204
	12.5	7	79.5	7.80895	127.199	33.2415	22.2036
	26	16	102.5	28.2324	141.715	59.808	108.931
	19.5	16	55	58.0221	97.0959	19.3132	57.6888
	99.5	45	32.5	26.6732	301.384	14.1421	39.1152
	16.5	1.5	123.5	23.9098	82.8687	11.4018	81.3941
	7	12	35.5	10.4597	392.377	19.6469	28.2312
	27	10.5	174	88.3529	260.307	12.0416	54.2033
	18	18.5	73	21.1623	383.494	5	28.6007
	5	20.5	36.5	27.2591	4.8114	42.4382	45
	45.5	11.5	76.5	34.1102	0.570942	89.627	169.567
	3	82	17	39.3509	347.477	11.7047	126.246
	5.5	1	6.5	22.6606	434.738	12.1655	44.7214
	86	5	77	25.7342	190.446	20	66.2118
	71	35.5	11.5	27.9517	17.5519	9.21954	51.6624
	28	29	135	23.5382	40.0223	58.0775	59.6406
	0.5	7.5	160	117.067	143.349	43.7379	43.8634
	20	4	23	12.0484	46.3843	56.0357	76.243
	5	73	64	79.9573	14.8556	7.61577	4.47214
	6.5	22.5	1.5	65.3514	283.713	8.24621	67.9117
	10	20	6.5	44.7596	18.5896	8.544	34.0588
	32.5	72	428.5	13.9918	248.025	23.0217	43.566
	2.5	7.5	23.5	31.0099	97.471	24.5153	25.0599
	5.5	23	6.5	17.6492	270.706	4.12311	45.4533
	8	15	98.5	9.46087	134.58	46.6476	7.81025
	15.5	10.5	528	2.21623	244.963	35.3553	61.6198
	15	56	384	46.8435	183.439	12.53	91.214
	1	2	365	9.55837	70.4833	7.2111	55.3173
	18.5	13	55.5	13.4424	479.026	4.47214	35.7351
	20	1.5	695.5	56.4146	21.2457	48.0208	108.853
	16.5	6.5	137	4.3766	455.818	59.6154	79.1202
	6.5	4	97.5	14.4832	263.725	3.16228	88.8651
	2	36	51.5	5.54397	327.869	72.3395	1
	6	25.5	114.5	12.2727	185.439	13.0384	24.0208
	2.5	3	49.5	14.839	26.1146	34.3657	8.06226
	6.5	12.5	166	45.7292	320.406	4.47214	103.044
	2	3.5	286	6.20856	464.971	65.7951	67.0075
	5	1.5	34.5	73.0037	42.4643	4.47214	128.445
	5.5	1.5	206.5	68.4755	166.027	13.6015	121.202
	79	4	229	17.8951	172.015	13.0384	142.804
	18.5	1	156.5	32.7597	71.2859	3	72.7186
	5.5	16	419.5	75.6533	115.568	25.1794	51.8652
	7.5	18	263	160.838	187.137	77.7946	49.5177
	3.5	25.5	139	62.5721	619.212	32.249	99.8248
	10	19	307	50.8983	32.4465	14.4222	68.0074
	52.5	10.5	50	17.9173	17.8742	5.83095	46.8615
	5.5	71.5	396.5	168.213	95.4958	18	103.407
	26	48	545.5	16.9137	18.6813	40.1622	184.092
	0.5	31.5	497.5	3.88042	233.506	9.43398	44.0114
	1	0.5	86.5	86.9457	508.64	81.4923	91.351
	9	1.5	344.5	13.6553	313.32	26.2488	74.027
	8	22.5	648.5	3.95455	416.979	7.2111	68.593
	22.5	16.5	888	10.5161	336.567	25.0799	19.2094
	42.5	1	134	32.3034	373.981	6.7082	38.8973
	4.5	48	48.5	234.561	59.421	7.2111	49.2443
	6.5	0.5	58.5	43.7889	1.20715	8.06226	29.2062
	74	4	517	48.7437	312.283	43.8634	23.4307
	13	43.5	76.5	49.046	58.8393	26	29.1548
	82	28	120	90.8186	167.95	87.7268	19.0263
	7.5	7	2	11.8947	474.879	94.7048	10.4403
	24.5	30.5	57.5	7.09772	694.482	15.5242	53.1413
	2	16	426.5	26.8446	65.2096	17.4929	122.984
	36	15	423.5	48.9928	353.628	19.2354	77.8845
	46	8	142	142.753	164.634	95.5877	46.6154
	183.5	8.5	4.5	15.7902	24.8627	47.4342	41
	11	17.5	56.5	16.919	302.54	10.8167	57.8705
	4.5	11.5	141	77.5261	140.864	8.24621	41.9762
	19	7	100	37.9434	6.3947	40.3113	20.1246
	32.5	11.5	47.5	88.4777	35.7196	5.38516	113.899
	1	70	33	31.0347	2.92252	41.1947	61.6117
	125.5	13	70	15.3022	816.247	9.48683	32.2025
	73	16.5	56	196.125	23.7324	28.0713	29.8329
	10	4.5	24.5	26.5203	340.433	23.4094	46.0652
	10	4.5	44.5	27.9066	568.018	26.3059	95.7758
	11	18.5	13.5	0.794834	9.20892	11.1803	68.6003
	7	4	26	57.0484	600.535	82.0061	110.802
	75	62.5	129	95.7559	209.479	18.3848	95.0158
	43.5	4	533	10.4746	39.4975	7.2111	23.1948
	3	47	286.5	37.9888	286.511	3.16228	32.0156
	6.5	0	2.5	181.747	46.8526	44.2832	85.3756
	2	2.5	372	57.2667	994.107	7.28011	75.3127
	175	2	7	20.4579	253.346	5.83095	21.3776
	5.5	27	195.5	24.6022		61.131	50.01
	39	21	48	37.538		13.0384	48.1664
	68.5	25.5	158.5	255.586		8.06226	81.3449
	48.5	16.5	354	5.43318		24.3311	93.6483
	11	13	850.5	9.64827		15.5242	85.6037
	9	10	63.5	6.95084		17.72
	35.5	0.5	58	29.2453		71.0634
	17	43.5	65.5	107.173		6.40312
	5.5	45	649.5	3.56572		1
	12.5	7	68	4.25885		18.6011
	11	50		18.8877		26.4008
	7.5	9.5		10.7674		8.544
	0	15		12.9203		9.84886
	13.5	7		2.34665		6.08276
	43.5	6.5		33.076		75.5844
	4	6.5		30.5621		14.8661
	10.5	4		14.2258		32.2025
	15.5	1.5		0.826451		43.4626
	55.5	83.5		8.7136		10.0499
	19.5	25		97.5656		12.1655
	7	34.5		6.90664		27.074
	2	31.5		7.69168		4.12311
	3.5	2.5		22.0624		6.7082
	3	3.5		11.8098		43.0465
	9.5	34		5.04328		5.83095
	6.5	8.5		17.212		11.7047
	21.5	4		1.79271		22.2036
	55	14		24.3172
	12	3.5		19.0501
	3.5	23.5		0.976206
	11	12.5		65.9225
	23.5	102.5		6.85127
	5			63.5131
	168			4.77931
	2			98.6987
	18			36.8399
	56.5			106.35
	25.5			328.394
	6			8.68663
	20.5			24.7381
	35			98.3772
	11			6.3947
	3.5
	21
	5
	23.5
	8
	18
	8
	1
	1
	7.5
	10
	15
	29.5
	44
	8
	79
	29.5
	98.5
	38.5
	71
	31
	52.5
	72.5
	3
	8
	54.5
	43.5
	32
	32
	15.5
	0.5
	6
	1.5
	9
	18.5
	1
	11.5
	6
	34.5
	8.5
	18
	1
	6
	43.5
	11.5
	31
	8.5
	6
	0.5
	35
	2.5
	56
	32
	27.5
	37.5
	85
	105.5
	44
	27.5
	1.5
	15
	44.5
	15.5
	11.5
	11
	0.5
	4.5
	35.5
	25
	3
	11
	156.5
	15.5
	12.5
	23
	16.5
	15
	2
	7
	70
	41
	66
	14
	28
	26
	68
	38
	1
	23
	38
	13.5

## Sheet: Figure 2i
i,
	Max, tension (nN)
	Ctl	Cond
	89.3217	198.051
	144.89	241.368
	83.9621	253.298
	97.2659	85.273
	78.483	225.857
	0.883038	173.037
	106.081	316.046
	277.826	340.228
	74.7236	46.745
	123.421	160.766
	55.0694	196.377
	162.342	84.4021
	117.819	171.104
	52.6851	159.141
	154.156	217.057
	164.609	295.231
	114.069	260.505
	128.224	102.166
	139.747	244.725
	95.8891	70.973
	75.335	188.839
	174.205	160.31
	144.607	242.765
	108.288	103.041
	20.6982	76.166
	33.3256	169.184
		161.064
		371.44
		147.783
		113.692
		316.166

## Sheet: Figure 2k
k.
	Intensity
	Ctl	Cond
	1.04972	2.05525
	1.11602	2.18785
	1.19337	2.81768
	1.16022	2.61878
	0.983425	2.55249
	1.16022	3.28177
	1.07182	2.89503
	1.04972	2.1989
	0.994475	2.83978
	1.30387	3.42541
	1.21547	2.78453
	1.02762	3.24862
	1.04972	3.40331
	1.22652	2.57459
	1.21547	2.01105
	1.43646	2.43094
	1.18232	2.45304
	1.24862	2.1105
	1.20442	2.30939
	1.06077	2.50829
	1.14917	2.68508
	1.28177	2.64088
	1.02762	2.45304
	1.01657	2.79558
	0.486188	2.37569
	0.906077	2.46409
	0.972376	2.83978
	0.596685	2.98343
	0.707182	2.09945
	0.718232	3.20442
	1.02762	2.35359
	0.497238	3.25967
	0.79558	2.57459
	0.674033	2.26519
	0.618785	2.33149
	0.662983	2.74033
	0.773481	2.64088
	0.861878	2.44199
	0.983425	2.50829
	0.872928	3.18232
	0.685083	2.07735
	1.00552	2.1326
	0.994475	2.16575
	0.585635	2.77348
	0.685083	2.0884
	0.81768	2.1326
	0.81768	1.8674
	0.640884	2.22099

## Sheet: Figure 2l
l.
	Intensity
	Ctl	Cond
	1	16.3684
	0.947368	17.4737
	1	20.4737
	1.10526	18.4737
	1.05263	14.7895
	1.05263	19.8947
	1.10526	18.8947
	1.05263	20.1053
	1	25.1579
	0.947368	22.2632
	1.21053	17.5263
	1.10526	18.5263
	1.36842	20.3684
	1.15789	20.7368
	1	17.7368
	1	18.5263
	1.21053	23.4737
	1.10526	3.78947
	1.15789	2.84211
	1.10526	13
	1.10526	18
	0.947368	13.3158
	1	19.8421
	1	24.6316
	0.947368	18.4737
	0.105263	15.1053
	0.789474	20
	0.842105	15.6316
	0.578947	14
	0.947368	17.8421
	0.736842	14.3158
	0.789474	14.1579
	1.05263	17.6316
	1	19.2105
	1	15.6316
	1.21053	15.3158
	1.05263	19.5789
	1.10526	12.4211
	1.10526	12.1053
	0.842105	12.8947
	0.947368	15.3684
	0.947368	15.9474
	0.947368	12.7368
	0.894737	10.5789
	0.947368	13.9474

## Sheet: Supp. Fig. 3a
a.
	v (µm/h)
Time	0-1h	0-1h	0-1h	9-10h	9-10h	9-10h
	Ctl	Med	Cond	Ctl	Med	Cond
	45.5	0	13	5.2	6.5	46.8
	2.16667	2.16667	15.1667	14.3	5.2	48.1
	7.21645e-16	1.3	10.4	13	2.6	57.2
	9.1	3.9	13	10.4	7.8	65
	6.5	6.5	3.9	6.5	10.4	63.7
	2.6	1.3	18.2	31.2	10.4	50.7
	1.3	2.6	9.1	49.4	2.6	52
	3.9	3.9	2.6	54.6	1.3	52
	3.9	3.60822e-16	3.60822e-16	58.5	0	50.7
	9.1	0	2.6	67.6	1.3	46.8
	13	0	13	1.3	7.8	107.9
	2.16667	0	4.33333	3.9	16.9	101.4
	5.2	2.6	6.5	3.9	2.6	109.2
	6.5	1.3	10.4	2.6	14.3	96.2
	9.1	0	24.7	5.2	7.8	104
	7.8	0	22.1	5.2	3.9	110.5
	6.5	0	6.5	10.4	15.6	118.3
	3.9	0	11.7	5.2	3.9	114.4
	6.5	0	7.8	19.5	10.4	104
	2.6	6.5	13	11.7	1.3	111.8
	0	13	32.5	7.21645e-16	0	65
	2.16667	10.8333	54.1667	5.2	5.2	102.7
	5.2	2.6	35.1	22.1	2.6	98.8
	2.6	3.60822e-16	54.6	7.8	0	80.6
	5.2	0	72.8	7.8	3.9	70.2
	2.6	6.5	61.1	13	6.5	102.7
	1.3	0	91	19.5	13	72.8
	5.2	0	117	11.7	11.7	68.9
	7.8	2.6	93.6	1.44329e-15	5.2	72.8
	1.3	5.2	79.3	1.44329e-15	2.6	80.6
	6.5	45.5	19.5	9.1	20.8	3.9
	0	17.3333	17.3333	16.9	22.1	10.4
	5.2	15.6	9.1	9.1	22.1	29.9
	3.9	13	15.6	10.4	20.8	46.8
	5.2	10.4	11.7	11.7	16.9	70.2
	2.6	6.5	7.8	1.3	6.5	59.8
	1.3	11.7	1.08247e-15	2.6	10.4	66.3
	7.8	1.3	14.3	10.4	10.4	46.8
	2.6	5.2	6.5	7.8	18.2	0
	5.2	3.9	2.6	6.5	19.5	49.4
	13	6.5	13	7.8	5.2	22.1
	26	0	34.6667	15.6	24.7	22.1
	2.6	1.3	28.6	11.7	11.7	13
	3.9	3.9	32.5	1.3	11.7	5.2
	10.4	0	27.3	2.6	15.6	2.6
	15.6	7.8	41.6	3.9	11.7	11.7
	3.9	5.2	40.3	3.9	28.6	36.4
	1.3	3.9	37.7	1.3	27.3	41.6
	5.2	1.3	36.4	3.9	9.1	44.2
	6.5	3.9	40.3	1.3	11.7	54.6
	13	91	0	5.2	67.6	63.7
	10.8333	39	2.16667	2.6	92.3	70.2
	9.1	2.88658e-15	19.5	1.3	113.1	74.1
	7.8	19.5	22.1	1.3	118.3	50.7
	7.8	19.5	11.7	7.8	75.4	42.9
	1.3	23.4	28.6	10.4	76.7	49.4
	3.9	19.5	31.2	1.3	70.2	57.2
	2.6	0	9.1	1.3	41.6	71.5
	6.5	6.5	27.3	27.3	19.5	66.3
	3.9	5.2	24.7	33.8	1.3	19.5
	13	13	19.5	6.5	3.9	9.1
	13	19.5	4.33333	5.2	2.6	1.08247e-15
	15.6	6.5	29.9	6.5	6.5	9.1
	22.1	11.7	29.9	2.6	15.6	19.5
	10.4	3.9	19.5	2.6	22.1	42.9
	11.7	7.8	19.5	1.3	16.9	41.6
	19.5	3.9	2.6	2.6	32.5	29.9
	15.6	3.9	1.3	6.5	35.1	7.8
	15.6	1.3	3.9	0	27.3	3.9
	26	2.6	11.7	6.5	26	32.5
	0	6.5	19.5	80.6	1.3	9.1
	2.16667	2.16667	4.33333	91	2.6	1.3
	5.2	3.9	7.8	101.4	5.2	5.2
	5.2	7.8	14.3	62.4	3.9	2.6
	2.6	5.2	11.7	24.7	2.6	1.3
	1.3	1.3	19.5	18.2	1.08247e-15	10.4
	5.2	2.6	16.9	59.8	1.3	7.8
	3.9	0	36.4	105.3	9.1	1.3
	0	7.8	32.5	111.8	6.5	9.1
	1.3	2.6	26	119.6	1.3	11.7
	6.5	13	0	20.8	18.2	2.6
	6.5	2.16667	8.66667	6.5	6.5	29.9
	3.60822e-16	1.3	3.9	24.7	6.5	23.4
	9.1	1.3	7.8	14.3	14.3	40.3
	11.7	3.60822e-16	7.8	1.3	28.6	63.7
	2.6	0	7.8	1.3	18.2	66.3
	1.3	2.6	10.4	2.6	13	45.5
	6.5	0	5.2	22.1	5.2	33.8
	1.3	3.9	7.8	19.5	6.5	74.1
	5.2	3.9	1.3	20.8	9.1	75.4
	13	71.5	13	6.5	1.3	49.4
	0	32.5	54.1667	3.9	20.8	72.8
	6.5	15.6	55.9	6.5	28.6	89.7
	0	1.3	65	7.8	33.8	80.6
	5.2	11.7	48.1	3.9	42.9	67.6
	13	3.60822e-16	35.1	1.3	41.6	49.4
	7.8	3.9	16.9	2.6	28.6	9.1
	2.6	7.8	3.9	3.60822e-16	31.2	2.6
	3.9	7.8	6.5	6.5	40.3	28.6
	9.1	11.7	24.7	1.3	36.4	49.4
	97.5	6.5	6.5	2.6	32.5	11.7
	34.6667	23.8333	6.5	14.3	46.8	11.7
	14.3	1.3	1.3	22.1	37.7	18.2
	0	6.5	1.3	19.5	26	18.2
	1.3	2.6	1.3	10.4	13	14.3
	6.5	9.1	2.6	3.9	14.3	2.6
	2.6	2.6	1.3	3.9	7.8	11.7
	9.1	13	1.3	11.7	3.9	13
	3.9	6.5	2.6	5.2	24.7	15.6
	6.5	11.7	2.6	7.8	10.4	3.9
	52	19.5	32.5	45.5	40.3	10.4
	47.6667	8.66667	6.5	16.9	36.4	6.5
	2.6	5.2	14.3	16.9	35.1	5.2
	2.88658e-15	1.3	11.7	3.9	11.7	13
	22.1	1.3	14.3	15.6	10.4	26
	28.6	5.2	18.2	32.5	37.7	44.2
	13	6.5	10.4	10.4	48.1	63.7
	7.8	1.3	9.1	3.9	32.5	46.8
	9.1	2.6	11.7	9.1	14.3	45.5
	13	1.3	10.4	11.7	18.2	39
	6.5	19.5	32.5	5.2	1.3	3.9
	2.16667	8.66667	21.6667	2.6	6.5	6.5
	5.2	11.7	14.3	13	10.4	3.9
	7.8	15.6	7.8	13	16.9	14.3
	5.2	18.2	9.1	11.7	24.7	16.9
	6.5	19.5	6.5	5.2	41.6	14.3
	5.2	9.1	19.5	3.9	41.6	15.6
	3.60822e-16	5.2	16.9	15.6	44.2	15.6
	2.6	0	22.1	15.6	35.1	5.2
	5.2	1.3	23.4	16.9	36.4	6.5
	6.5	6.5	13	3.60822e-16	13	45.5
	0	6.5	13	11.7	10.4	29.9
	0	5.2	1.3	6.5	3.9	27.3
	1.3	2.6	6.5	11.7	19.5	26
	24.7	3.60822e-16	5.2	49.4	10.4	14.3
	1.3	1.3	11.7	14.3	16.9	10.4
	3.9	2.6	6.5	9.1	7.8	14.3
	1.3	2.6	10.4	6.5	1.3	14.3
	1.3	1.3	15.6	5.2	6.5	5.2
	23.4	3.9	10.4	35.1	6.5	10.4
	6.5	19.5	13	18.2	2.6	48.1
	0	2.16667	30.3333	20.8	11.7	27.3
	1.3	3.9	48.1	15.6	7.8	7.8
	1.3	0	66.3	0	1.3	49.4
	0	7.8	66.3	2.6	3.9	71.5
	1.3	3.9	75.4	0	2.6	84.5
	1.3	3.9	68.9	2.6	5.2	72.8
	0	5.2	52	3.60822e-16	6.5	40.3
	0	5.2	29.9	0	7.8	19.5
	1.3	2.6	1.3	5.2	2.6	19.5
	13	6.5	0	5.2	1.44329e-15	45.5
	2.16667	13	6.5	0	0	37.7
	0	5.2	7.8	3.9	14.3	46.8
	1.3	5.2	11.7	1.3	19.5	61.1
	1.3	7.8	6.5	7.8	11.7	66.3
	1.3	1.3	7.8	7.8	9.1	63.7
	1.3	13	14.3	15.6	18.2	80.6
	1.3	9.1	7.8	14.3	2.6	78
	5.2	9.1	10.4	15.6	2.6	78
	31.2	10.4	2.6	1.3	5.2	52
	0	13	0	3.9	0	61.1
	13	0	4.33333	9.1	1.3	92.3
	3.9	1.3	1.3	6.5	1.3	145.6
	3.9	3.60822e-16	20.8	3.60822e-16	1.3	123.5
	3.9	2.6	24.7	5.2	7.8	163.8
	7.8	3.9	24.7	9.1	6.5	159.9
	2.6	5.2	33.8	3.9	11.7	163.8
	6.5	2.6	53.3	1.3	3.9	161.2
	9.1	2.6	36.4	5.2	2.6	162.5
	7.8	5.2	45.5	10.4	11.7	149.5
	13	6.5	19.5	7.8	0	109.2
	2.16667	4.33333	8.66667	19.5	2.6	157.3
	1.3	6.5	13	16.9	1.3	170.3
	1.3	14.3	11.7	15.6	19.5	172.9
	1.3	13	6.5	22.1	11.7	159.9
	3.9	7.8	6.5	15.6	2.6	143
	1.3	1.3	18.2	7.8	9.1	98.8
	2.6	5.2	5.2	20.8	14.3	76.7
	3.60822e-16	1.3	7.8	11.7	1.3	57.2
	2.6	1.3	10.4	6.5	7.8	35.1
	0	26	32.5	3.9	33.8	81.9
	2.16667	13	49.8333	1.3	35.1	87.1
	2.6	28.6	41.6	1.3	19.5	78
	1.3	22.1	33.8	3.60822e-16	14.3	96.2
	1.3	3.9	18.2	3.60822e-16	3.9	84.5
	2.6	19.5	5.2	9.1	18.2	93.6
	5.2	11.7	1.3	6.5	35.1	83.2
	9.1	1.3	7.8	13	33.8	79.3
	2.6	2.6	7.8	14.3	18.2	74.1
	0	18.2	2.6	18.2	9.1	96.2
	6.5	6.5	19.5	3.9	10.4	70.2
	2.16667	6.5	4.33333	3.9	31.2	52
	1.3	1.3	14.3	13	27.3	5.2
	2.6	3.9	24.7	3.60822e-16	28.6	7.8
	3.9	3.9	22.1	1.3	13	19.5
	2.6	2.6	16.9	1.3	3.9	27.3
	6.5	3.9	14.3	7.8	28.6	57.2
	1.3	1.3	1.3	6.5	14.3	22.1
	2.6	1.3	2.6	10.4	10.4	29.9
	2.6	5.2	24.7	6.5	1.3	42.9
	13	13	19.5	3.9	14.3	20.8
	4.33333	4.33333	6.5	6.5	16.9	16.9
	2.6	0	11.7	1.3	18.2	20.8
	2.6	1.3	1.3	2.6	2.6	40.3
	2.6	5.2	14.3	1.3	5.2	44.2
	0	0	20.8	7.8	7.8	57.2
	7.8	0	26	9.1	13	72.8
	1.3	13	20.8	2.6	15.6	72.8
	1.3	15.6	18.2	3.9	7.8	63.7
	3.60822e-16	13	3.9	5.2	7.8	80.6
	39	6.5	32.5	80.6	5.2	33.8
	15.1667	6.5	58.5	106.6	0	39
	10.4	6.5	54.6	88.4	2.6	39
	2.6	2.6	81.9	70.2	6.5	58.5
	2.6	5.2	54.6	52	9.1	93.6
	1.3	2.6	68.9	13	27.3	65
	5.2	2.6	76.7	11.7	6.5	63.7
	0	5.2	89.7	18.2	6.5	74.1
	2.6	1.3	91	22.1	3.9	78
	1.3	3.9	101.4	0	1.3	70.2
	13	6.5	65	33.8	98.8	35.1
	15.1667	0	71.5	15.6	88.4	14.3
	20.8	1.3	42.9	31.2	78	20.8
	15.6	1.3	29.9	1.3	15.6	48.1
	20.8	3.9	3.9	41.6	31.2	68.9
	24.7	9.1	3.9	41.6	89.7	68.9
	24.7	11.7	3.9	24.7	118.3	97.5
	15.6	13	6.5	59.8	120.9	97.5
	24.7	11.7	1.3	32.5	81.9	71.5
	20.8	3.9	3.9	20.8	57.2	39
	6.5	0	6.5	27.3	1.3	3.9
	2.16667	10.8333	8.66667	1.3	2.6	0
	0	5.2	11.7	2.6	3.9	0
	1.3	3.9	13	9.1	6.5	5.2
	1.3	6.5	22.1	35.1	7.8	13
	2.6	9.1	24.7	6.5	7.8	19.5
	14.3	5.2	23.4	18.2	1.3	15.6
	5.2	1.3	46.8	1.3	5.2	22.1
	1.3	5.2	31.2	3.9	16.9	39
	10.4	9.1	22.1	31.2	10.4	37.7
	6.5	6.5	6.5	14.3	9.1	49.4
	6.5	6.5	13	15.6	2.6	52
	3.9	1.3	14.3	18.2	11.7	42.9
	6.5	10.4	23.4	9.1	5.2	49.4
	10.4	3.9	52	13	1.3	41.6
	6.5	14.3	44.2	13	6.5	5.2
	9.1	11.7	24.7	5.2	1.3	2.6
	10.4	3.60822e-16	40.3	1.3	13	9.1
	7.8	9.1	53.3	1.3	3.9	18.2
	3.9	2.6	40.3	1.3	2.6	39
	0	0	19.5	20.8	27.3	57.2
	4.33333	2.16667	10.8333	23.4	3.9	87.1
	0	2.6	2.6	32.5	16.9	83.2
	1.3	0	2.6	23.4	14.3	96.2
	0	1.3	3.9	28.6	15.6	102.7
	2.6	1.3	0	22.1	9.1	66.3
	1.3	1.3	5.2	23.4	7.8	35.1
	1.3	0	3.9	18.2	3.9	22.1
	2.6	1.3	6.5	9.1	27.3	16.9
	9.1	2.6	1.3	2.6	3.9	24.7
	13	0	0	5.2	18.2	74.1
	10.8333	4.33333	10.8333	7.8	22.1	100.1
	14.3	5.2	41.6	3.9	6.5	107.9
	15.6	1.3	46.8	10.4	19.5	96.2
	1.3	1.08247e-15	46.8	18.2	6.5	75.4
	2.6	1.3	48.1	9.1	2.6	57.2
	1.3	2.6	45.5	5.2	19.5	33.8
	1.3	2.6	22.1	14.3	2.6	39
	1.3	0	19.5	16.9	11.7	23.4
	6.5	1.3	14.3	18.2	19.5	22.1
	0	0	162.5	18.2	18.2	55.9
	8.66667	0	65	26	10.4	52
	5.2	2.6	63.7	18.2	6.5	46.8
	9.1	3.9	46.8	18.2	11.7	52
	3.9	7.8	61.1	9.1	14.3	54.6
	7.8	2.6	48.1	15.6	9.1	46.8
	5.2	3.9	46.8	5.2	5.2	48.1
	10.4	3.9	24.7	3.9	6.5	57.2
	6.5	7.8	14.3	32.5	5.2	55.9
	9.1	7.8	1.3	1.3	2.6	66.3
	45.5	45.5	0	1.3	57.2	55.9
	10.8333	2.16667	8.66667	1.3	39	68.9
	3.60822e-16	5.2	23.4	1.3	39	62.4
	3.9	14.3	41.6	1.3	19.5	59.8
	1.44329e-15	41.6	42.9	5.2	6.5	32.5
	9.1	44.2	41.6	2.6	2.6	85.8
	1.3	54.6	46.8	3.9	6.5	106.6
	5.2	29.9	42.9	10.4	1.08247e-15	139.1
	9.1	32.5	37.7	11.7	10.4	144.3
	2.6	6.5	29.9	13	14.3	156
	13	0	84.5	26	1.3	6.5
	17.3333	10.8333	21.6667	39	3.9	1.3
	2.6	5.2	19.5	18.2	1.3	3.9
	0	3.9	9.1	31.2	5.2	15.6
	9.1	2.6	15.6	11.7	6.5	5.2
	10.4	9.1	11.7	1.3	3.9	3.9
	7.8	2.6	3.9	5.2	1.3	16.9
	1.3	11.7	1.3	14.3	10.4	11.7
	6.5	7.8	13	16.9	15.6	18.2
	6.5	9.1	5.2	19.5	14.3	9.1
	52	26	6.5	54.6	28.6	29.9
	17.3333	8.66667	15.1667	55.9	55.9	40.3
	3.9	1.3	31.2	52	66.3	49.4
	2.6	1.3	26	31.2	100.1	100.1
	5.2	2.6	32.5	7.8	83.2	120.9
	7.8	2.6	50.7	3.9	57.2	123.5
	3.9	3.9	45.5	9.1	35.1	107.9
	10.4	5.2	55.9	29.9	5.2	96.2
	2.6	5.2	74.1	36.4	53.3	98.8
	2.6	7.8	58.5	31.2	72.8	67.6
	13	6.5	13	26	15.6	72.8
	2.16667	13	8.66667	18.2	2.6	78
	6.5	5.2	6.5	13	5.2	46.8
	2.6	2.6	13	11.7	2.6	36.4
	1.08247e-15	2.6	7.8	13	11.7	22.1
	3.9	7.21645e-16	3.9	37.7	5.2	23.4
	6.5	7.21645e-16	3.9	42.9	9.1	0
	9.1	1.3	1.3	31.2	5.2	14.3
	3.9	2.6	3.9	24.7	3.9	2.6
	3.9	1.3	7.8	11.7	2.6	13
	0	13	32.5	32.5	2.6	32.5
	2.16667	0	4.33333	3.9	6.5	28.6
	1.3	3.9	2.88658e-15	22.1	1.3	23.4
	2.6	6.5	20.8	32.5	5.2	20.8
	1.3	14.3	3.9	36.4	19.5	7.8
	15.6	6.5	15.6	15.6	20.8	6.5
	9.1	7.8	1.44329e-15	15.6	11.7	29.9
	2.6	3.9	16.9	37.7	3.9	50.7
	3.60822e-16	11.7	2.6	42.9	16.9	72.8
	5.2	14.3	18.2	37.7	31.2	63.7
	19.5	0	6.5	5.2	40.3	85.8
	4.33333	8.66667	2.16667	2.6	5.2	109.2
	0	6.5	5.2	3.9	2.6	98.8
	3.9	9.1	11.7	1.3	3.9	45.5
	6.5	1.3	11.7	1.44329e-15	1.3	70.2
	1.3	5.2	14.3	7.21645e-16	15.6	22.1
	1.3	5.2	7.8	7.21645e-16	14.3	2.6
	6.5	1.3	10.4	2.6	11.7	28.6
	1.3	6.5	9.1	7.8	7.8	11.7
	1.3	5.2	9.1	2.6	3.9	55.9
	13	19.5	0	7.8	10.4	24.7
	2.16667	2.16667	4.33333	11.7	2.6	29.9
	2.6	3.60822e-16	5.2	9.1	6.5	65
	7.8	7.8	11.7	13	3.9	81.9
	5.2	1.3	20.8	9.1	10.4	101.4
	0	3.9	10.4	6.5	0	94.9
	3.9	0	20.8	2.6	6.5	93.6
	1.3	0	10.4	11.7	19.5	94.9
	2.6	3.9	9.1	28.6	20.8	97.5
	2.6	1.3	15.6	35.1	3.9	87.1
	78	26	13	15.6	2.6	80.6
	19.5	6.5	23.8333	5.2	6.5	83.2
	10.4	6.5	13	13	3.9	79.3
	5.2	2.6	14.3	3.9	31.2	94.9
	5.2	0	3.9	3.9	26	61.1
	2.6	10.4	27.3	6.5	37.7	42.9
	1.3	3.9	20.8	5.2	33.8	44.2
	0	5.2	19.5	5.2	26	37.7
	2.6	3.9	14.3	2.6	1.3	31.2
	0	3.60822e-16	3.9	2.6	29.9	20.8
	6.5	45.5	19.5	1.3	14.3	70.2
	2.16667	17.3333	2.16667	0	10.4	78
	3.9	15.6	2.6	11.7	26	53.3
	3.9	6.5	3.9	10.4	28.6	33.8
	2.6	1.3	11.7	1.3	29.9	20.8
	1.3	1.3	10.4	1.3	41.6	44.2
	2.6	9.1	9.1	1.3	36.4	71.5
	6.5	19.5	6.5	1.3	22.1	91
	1.3	18.2	7.8	7.21645e-16	14.3	105.3
	0	15.6	15.6	7.8	1.3	83.2
	0	13	26	18.2	10.4	66.3
	56.3333	0	15.1667	0	1.3	41.6
	1.3	6.5	5.2	3.60822e-16	13	19.5
	3.9	3.9	11.7	1.3	18.2	70.2
	3.9	5.2	10.4	6.5	11.7	111.8
	28.6	3.9	45.5	2.6	16.9	127.4
	5.2	1.3	46.8	1.3	3.9	137.8
	1.3	3.9	52	3.9	11.7	109.2
	3.9	13	57.2	6.5	10.4	63.7
	5.2	2.6	72.8	7.8	14.3	1.3
	0	0	13	5.2	13	72.8
	0	13	10.8333	7.8	9.1	75.4
	0	3.9	36.4	6.5	15.6	76.7
	1.3	3.9	35.1	0	7.8	88.4
	1.3	6.5	31.2	6.5	7.8	54.6
	1.3	9.1	27.3	6.5	20.8	39
	1.3	5.2	3.60822e-16	1.3	11.7	7.8
	1.3	3.9	1.3	5.2	3.9	3.9
	1.3	2.6	1.3	3.9	2.6	22.1
	2.6	5.2	13	5.2	1.3	20.8
	6.5	13	58.5	14.3	6.5	27.3
	10.8333	8.66667	2.16667	39	7.8	97.5
	18.2	6.5	1.3	107.9	0	102.7
	36.4	2.6	11.7	150.8	3.9	101.4
	35.1	3.9	9.1	136.5	6.5	98.8
	42.9	6.5	2.6	102.7	9.1	128.7
	32.5	2.6	6.5	70.2	7.8	100.1
	27.3	9.1	13	22.1	3.9	100.1
	18.2	0	13	20.8	1.3	101.4
	39	1.3	9.1	52	1.3	84.5
	52	13	0	58.5	104	97.5
	6.5	10.8333	4.33333	117	61.1	97.5
	16.9	10.4	7.8	150.8	32.5	84.5
	2.6	9.1	13	162.5	6.5	63.7
	28.6	11.7	35.1	178.1	65	28.6
	14.3	15.6	33.8	145.6	91	6.5
	1.3	16.9	24.7	114.4	101.4	31.2
	9.1	9.1	19.5	76.7	97.5	48.1
	15.6	9.1	11.7	20.8	81.9	71.5
	20.8	3.9	5.2	80.6	3.9	65
	6.5	6.5	6.5	11.7	1.3	124.8
	4.33333	6.5	30.3333	10.4	1.3	109.2
	3.9	5.2	27.3	2.6	31.2	102.7
	2.6	1.3	35.1	5.2	9.1	75.4
	1.3	3.9	54.6	29.9	1.3	45.5
	3.9	1.3	62.4	24.7	3.9	5.2
	2.6	1.3	70.2	32.5	24.7	41.6
	1.3	5.2	75.4	29.9	63.7	58.5
	5.2	5.2	93.6	37.7	20.8	93.6
	7.8	5.2	80.6	11.7	11.7	106.167
	19.5	6.5	19.5	6.5	2.6	9.1
	8.66667	13	13	10.4	2.6	1.3
	1.3	3.9	9.1	3.9	5.2	18.2
	7.8	14.3	14.3	1.3	5.2	5.2
	1.3	11.7	11.7	3.60822e-16	5.2	18.2
	5.2	1.44329e-15	11.7	5.2	11.7	11.7
	1.3	9.1	11.7	53.3	2.6	16.9
	3.9	19.5	11.7	54.6	1.3	2.6
	2.6	15.6	1.3	49.4	14.3	3.9
	9.1	1.3	2.6	48.1	7.8	14.3
	6.5	0	26	2.6	5.2	120.9
	2.16667	0	8.66667	1.3	2.6	92.3
	1.3	2.6	0	5.2	11.7	111.8
	0	2.6	3.9	3.9	13	94.9
	1.3	0	0	3.60822e-16	1.3	89.7
	0	9.1	1.3	7.8	11.7	65
	1.3	5.2	3.9	13	3.9	45.5
	1.3	5.2	3.9	7.8	5.2	3.9
	1.3	5.2	2.6	5.2	1.3	48.1
	1.3	1.3	2.6	1.3	2.6	87.1
	6.5	13	45.5	7.8	9.1	20.8
	0	23.8333	39	2.6	6.5	22.1
	1.3	1.3	39	6.5	1.3	65
	1.3	1.3	16.9	2.6	22.1	67.6
	5.2	5.2	48.1	0	29.9	49.4
	3.60822e-16	15.6	24.7	11.7	20.8	52
	5.2	13	15.6	5.2	14.3	68.9
	3.9	1.3	7.8	5.2	14.3	76.7
	1.3	27.3	5.2	2.6	3.9	54.6
	3.60822e-16	1.3	48.1	10.4	0	120.9
	19.5	19.5	26	58.5	5.2	2.6
	19.5	0	4.33333	48.1	5.2	9.1
	2.6	2.6	5.2	5.2	13	13
	1.3	3.9	15.6	24.7	5.2	1.3
	2.6	7.8	6.5	45.5	9.1	7.8
	7.8	0	1.3	62.4	1.3	14.3
	5.2	2.6	15.6	61.1	2.6	0
	1.3	3.9	13	22.1	2.6	18.2
	3.60822e-16	5.2	19.5	19.5	1.3	13
	10.4	1.3	1.3	48.1	6.5	3.9
	13	6.5	0	9.1	1.3	24.7
	4.33333	8.66667	8.66667	7.8	2.6	22.1
	1.3	2.6	10.4	1.3	1.3	19.5
	6.5	2.6	7.8	1.3	0	7.8
	2.6	1.3	48.1	11.7	13	7.8
	2.6	0	39	10.4	14.3	10.4
	1.3	2.6	44.2	22.1	22.1	9.1
	1.3	6.5	40.3	18.2	5.2	18.2
	6.5	2.6	52	19.5	10.4	11.7
	1.3	6.5	26	1.3	5.2	3.60822e-16
	32.5	26	26	11.7	23.4	55.9
	0	28.1667	8.66667	1.3	1.3	62.4
	5.2	16.9	6.5	0	10.4	70.2
	5.2	11.7	2.6	0	10.4	59.8
	7.21645e-16	2.6	1.3	3.9	15.6	52
	3.9	6.5	15.6	2.6	10.4	37.7
	5.2	5.2	5.2	9.1	28.6	28.6
	3.60822e-16	3.9	3.9	6.5	10.4	15.6
	2.6	7.21645e-16	20.8	6.5	3.60822e-16	14.3
	1.3	10.4	26	1.3	19.5	15.6
	6.5	0	71.5	1.3	9.1	19.5
	10.8333	2.16667	6.5	1.3	2.6	44.2
	7.8	2.6	5.2	26	6.5	41.6
	10.4	1.3	19.5	16.9	22.1	66.3
	1.3	2.6	33.8	19.5	6.5	57.2
	5.2	2.6	26	9.1	5.2	68.9
	6.5	1.3	55.9	16.9	1.3	52
	3.9	2.6	54.6	2.6	3.9	72.8
	6.5	2.6	63.7	1.3	15.6	67.6
	6.5	3.9	59.8	5.2	10.4	81.9
	0	26	0	2.6	3.60822e-16	42.9
	21.6667	10.8333	8.66667	1.3	0	55.9
	2.6	5.2	19.5	1.3	2.6	65
	2.6	1.3	13	6.5	1.3	57.2
	1.08247e-15	5.2	26	2.6	3.60822e-16	53.3
	14.3	0	24.7	1.44329e-15	7.8	54.6
	0	1.3	20.8	6.5	3.9	44.2
	0	0	27.3	3.9	1.3	61.1
	1.3	1.3	40.3	9.1	3.9	70.2
	2.6	0	32.5	0	3.9	65
	6.5	13	13	14.3	2.6	122.2
	23.8333	13	15.1667	29.9	15.6	124.8
	5.2	1.3	22.1	27.3	2.6	126.1
	2.6	6.5	35.1	5.2	3.9	143
	1.3	0	24.7	13	1.3	133.9
	18.2	6.5	13	18.2	2.6	111.8
	28.6	7.8	1.3	2.6	19.5	124.8
	3.9	2.6	6.5	1.3	5.2	127.4
	1.3	10.4	37.7	20.8	5.2	117
	18.2	6.5	40.3	1.3	3.9	114.4
	6.5	6.5	13	2.6	29.9	93.6
	8.66667	19.5	15.1667	1.3	1.3	40.3
	1.3	13	18.2	24.7	7.8	13
	0	9.1	24.7	22.1	13	16.9
	2.6	6.5	26	22.1	36.4	7.8
	2.6	13	28.6	14.3	13	32.5
	1.3	11.7	35.1	11.7	3.9	14.3
	0	14.3	37.7	3.9	1.3	18.2
	2.6	6.5	59.8	5.2	6.5	11.7
	5.2	3.9	57.2	6.5	18.2	13
	13	6.5	6.5	2.6	3.9	37.7
	4.33333	2.16667	2.16667	1.3	3.9	42.9
	6.5	1.3	3.9	1.3	3.9	57.2
	2.6	2.6	7.21645e-16	2.6	1.3	78
	5.2	3.9	1.08247e-15	2.6	7.21645e-16	58.5
	1.3	5.2	2.6	5.2	9.1	50.7
	1.3	1.3	1.3	23.4	1.3	46.8
	7.8	3.9	9.1	24.7	7.21645e-16	44.2
	1.3	1.3	11.7	24.7	5.2	24.7
	11.7	2.6	15.6	24.7	1.3	24.7
	6.5	6.5	13	5.2	5.2	6.5
	8.66667	0	10.8333	5.2	5.2	3.9
	2.6	7.8	14.3	9.1	13	1.3
	6.5	9.1	14.3	6.5	10.4	10.4
	7.8	5.2	18.2	6.5	9.1	9.1
	6.5	18.2	9.1	1.3	2.6	7.8
	9.1	9.1	6.5	1.3	2.6	5.2
	11.7	5.2	1.3	2.6	10.4	11.7
	7.8	3.9	2.6	6.5	11.7	5.2
	7.8	3.9	1.3	3.9	2.6	7.8
	6.5	19.5	6.5	1.3	3.9	62.4
	4.33333	6.5	4.33333	5.2	1.3	39
	10.4	5.2	1.3	1.3	74.1	22.1
	3.9	10.4	1.3	9.1	53.3	15.6
	9.1	3.9	5.2	1.3	26	10.4
	5.2	5.2	2.6	2.6	11.7	9.1
	5.2	5.2	3.9	11.7	2.6	9.1
	9.1	9.1	5.2	7.8	46.8	19.5
	2.6	2.6	3.9	19.5	36.4	6.5
	10.4	6.5	5.2	16.9	44.2	3.9
	6.5	0	32.5	3.60822e-16	7.8	29.9
	0	6.5	2.16667	6.5	3.9	50.7
	0	5.2	10.4	1.3	6.5	41.6
	2.6	7.8	33.8	3.9	5.2	48.1
	1.3	3.9	36.4	1.3	2.6	61.1
	2.6	3.9	46.8	2.6	6.5	62.4
	2.6	1.3	28.6	7.8	13	44.2
	1.3	2.6	32.5	16.9	20.8	44.2
	2.6	1.3	22.1	6.5	6.5	52
	1.3	2.6	2.6	7.8	9.1	24.7
	6.5	13	0	1.3	2.6	20.8
	4.33333	10.8333	28.1667	7.8	16.9	22.1
	3.9	7.21645e-16	10.4	5.2	11.7	14.3
	7.8	0	14.3	3.9	3.9	24.7
	6.5	1.3	10.4	6.5	6.5	18.2
	5.2	3.9	7.21645e-16	3.9	3.9	10.4
	3.9	11.7	5.2	3.9	11.7	7.8
	2.6	10.4	18.2	1.44329e-15	14.3	6.5
	0	1.3	5.2	11.7	1.3	11.7
	1.3	7.21645e-16	18.2	9.1	3.9	5.2
	19.5	0	0	2.6	68.9	53.3
	6.5	4.33333	6.5	13	40.3	39
	10.4	6.5	1.3	15.6	39	49.4
	14.3	7.8	2.6	1.3	37.7	48.1
	11.7	9.1	1.3	1.3	10.4	37.7
	15.6	9.1	7.8	3.9	28.6	27.3
	9.1	7.8	13	5.2	36.4	19.5
	13	1.3	7.8	1.3	39	1.3
	1.3	6.5	10.4	5.2	65	10.4
	13	2.6	19.5	5.2	46.8	29.9
	6.5	0	13	7.8	10.4	54.6
	6.5	2.16667	15.1667	2.6	1.3	46.8
	3.9	0	14.3	2.6	9.1	31.2
	1.3	1.3	13	0	6.5	9.1
	5.2	1.3	16.9	7.8	1.3	3.9
	0	1.3	14.3	2.6	2.6	2.6
	0	1.3	14.3	3.9	2.6	1.3
	0	1.3	14.3	5.2	1.3	1.44329e-15
	2.6	2.6	7.8	2.6	3.9	5.2
	1.3	3.9	2.6	2.6	3.9	2.6
	32.5	19.5	19.5	5.2	5.2	54.6
	10.8333	15.1667	6.5	2.6	3.9	91
	2.6	11.7	13	5.2	2.6	59.8
	10.4	9.1	2.6	5.2	10.4	75.4
	2.6	9.1	5.2	0	6.5	59.8
	2.6	2.6	2.6	1.3	14.3	91
	1.3	2.6	1.3	1.3	16.9	71.5
	2.6	2.6	9.1	11.7	11.7	76.7
	2.6	2.6	5.2	14.3	10.4	70.2
	1.3	3.9	11.7	2.6	6.5	97.5
	6.5	0	26	24.7	28.6	54.6
	32.5	21.6667	65	32.5	26	50.7
	14.3	14.3	70.2	19.5	41.6	15.6
	20.8	14.3	81.9	1.3	18.2	19.5
	20.8	14.3	76.7	18.2	35.1	7.8
	5.2	14.3	74.1	26	37.7	3.9
	14.3	18.2	81.9	33.8	40.3	5.2
	23.4	36.4	75.4	36.4	19.5	5.2
	20.8	40.3	54.6	19.5	39	2.6
	10.4	27.3	72.8	6.5	24.7	10.4
	32.5	19.5	52	2.6	32.5	46.8
	15.1667	15.1667	67.1667	3.9	35.1	31.2
	9.1	1.3	48.1	6.5	26	55.9
	5.2	3.9	48.1	13	31.2	72.8
	11.7	2.6	39	24.7	22.1	66.3
	5.2	2.6	32.5	22.1	10.4	89.7
	10.4	3.9	18.2	13	3.9	102.7
	2.6	1.44329e-15	22.1	9.1	16.9	94.9
	5.2	1.3	19.5	1.3	29.9	88.4
	1.3	19.5	13	5.2	29.9	98.8
	19.5	0	45.5	9.1	10.4	58.5
	2.16667	0	21.6667	6.5	1.3	18.2
	1.3	1.3	13	11.7	41.6	23.4
	6.5	2.6	20.8	1.3	32.5	80.6
	7.8	1.3	27.3	2.6	22.1	100.1
	7.8	3.9	42.9	5.2	0	133.9
	2.6	15.6	46.8	2.6	26	122.2
	5.2	3.9	33.8	10.4	65	102.7
	6.5	1.3	59.8	36.4	52	83.2
	2.6	14.3	71.5	7.8	20.8	76.7
	0	39	19.5	6.5	15.6	72.8
	4.33333	0	17.3333	9.1	45.5	53.3
	3.60822e-16	6.5	5.2	9.1	61.1	28.6
	2.6	2.6	3.60822e-16	1.3	39	10.4
	5.2	15.6	3.9	7.8	31.2	15.6
	1.3	6.5	2.6	5.2	39	46.8
	2.6	1.3	2.6	3.9	57.2	63.7
	2.6	9.1	9.1	1.3	24.7	89.7
	1.3	2.6	9.1	10.4	42.9	105.3
	5.2	7.8	19.5	1.3	68.9	115.7
	26	19.5	0	105.3	1.3	7.8
	30.3333	15.1667	10.8333	94.9	7.8	10.4
	19.5	78	10.4	61.1	23.4	6.5
	23.4	22.1	15.6	72.8	26	19.5
	39	74.1	13	45.5	24.7	9.1
	37.7	14.3	11.7	44.2	45.5	35.1
	31.2	54.6	6.5	42.9	32.5	35.1
	41.6	50.7	11.7	62.4	26	55.9
	31.2	14.3	1.3	48.1	42.9	53.3
	18.2	2.6	5.2	59.8	37.7	44.2
	32.5	13	19.5	14.3	76.7	27.3
	13	6.5	23.8333	7.8	78	3.9
	3.9	6.5	11.7	1.3	84.5	79.3
	9.1	7.8	22.1	1.3	63.7	110.5
	5.2	22.1	14.3	1.3	127.4	123.5
	13	20.8	14.3	10.4	72.8	135.2
	7.8	18.2	35.1	9.1	66.3	140.4
	3.9	24.7	37.7	1.3	62.4	131.3
	1.3	20.8	29.9	6.5	36.4	109.2
	10.4	18.2	33.8	5.2	10.4	106.6
	19.5	13	13	7.8	7.8	54.6
	4.33333	2.16667	4.33333	19.5	19.5	63.7
	2.6	3.9	6.5	29.9	15.6	66.3
	1.3	2.6	20.8	11.7	37.7	61.1
	9.1	2.6	26	23.4	14.3	62.4
	0	3.9	37.7	50.7	13	29.9
	3.9	6.5	41.6	10.4	2.6	9.1
	3.9	3.60822e-16	42.9	6.5	3.9	3.9
	1.3	2.6	27.3	10.4	24.7	13
	6.5	1.3	22.1	42.9	11.7	22.1
	130	6.5	19.5	42.9	33.8	59.8
	15.1667	6.5	34.6667	3.9	66.3	53.3
	26	16.9	39	6.5	68.9	55.9
	2.6	14.3	46.8	15.6	57.2	76.7
	14.3	9.1	39	26	50.7	67.6
	18.2	9.1	42.9	3.9	48.1	59.8
	1.3	3.9	53.3	29.9	27.3	45.5
	11.7	0	40.3	19.5	18.2	31.2
	5.2	2.6	42.9	1.3	18.2	16.9
	10.4	13	39	22.1	29.9	2.6
	0	6.5	91	22.1	29.9	96.2
	6.5	4.33333	62.8333	7.8	40.3	122.2
	1.3	0	63.7	29.9	71.5	111.8
	6.5	3.9	80.6	20.8	84.5	115.7
	9.1	3.60822e-16	83.2	1.3	122.2	114.4
	3.9	3.9	89.7	1.3	133.9	133.9
	3.60822e-16	7.8	92.3	7.8	119.6	120.9
	2.6	9.1	100.1	22.1	89.7	120.9
	5.2	9.1	96.2	3.9	50.7	123.5
	5.2	7.8	92.3	27.3	15.6	102.7
	13	6.5	39	7.8	83.2	18.2
	0	21.6667	4.33333	28.6	52	55.9
	23.4	10.4	7.21645e-16	15.6	14.3	57.2
	7.8	15.6	7.8	7.8	10.4	63.7
	6.5	7.8	7.8	9.1	16.9	28.6
	5.2	2.6	7.8	14.3	42.9	20.8
	7.8	7.8	9.1	37.7	33.8	10.4
	23.4	2.6	6.5	32.5	57.2	2.6
	9.1	1.3	1.3	42.9	65	49.4
	39	1.3	1.3	15.6	68.9	53.3
	6.5	26	0	36.4	31.2	14.3
	0	2.16667	4.33333	20.8	39	7.8
	7.8	1.3	6.5	16.9	39	13
	3.9	6.5	10.4	48.1	26	16.9
	6.5	7.8	3.9	50.7	35.1	29.9
	9.1	6.5	10.4	53.3	16.9	36.4
	1.3	10.4	11.7	32.5	35.1	26
	2.6	7.8	7.8	1.3	39	0
	3.9	10.4	3.9	14.3	44.2	16.9
	2.6	19.5	2.6	22.1	35.1	19.5
	13	0	0	24.7	2.6	15.6
	6.5	2.16667	4.33333	27.3	3.9	16.9
	5.2	1.3	0	40.3	1.3	1.3
	2.6	3.60822e-16	5.2	24.7	1.3	0
	5.2	1.3	2.6	14.3	3.9	13
	9.1	3.9	2.6	3.9	5.2	20.8
	6.5	3.9	13	1.3	1.3	19.5
	10.4	2.6	32.5	16.9	2.6	19.5
	11.7	3.9	24.7	22.1	3.9	19.5
	7.8	3.9	20.8	48.1	0	0
	84.5	32.5	26	20.8	13	7.8
	32.5	32.5	123.5	7.8	39	5.2
	15.6	24.7	81.9	3.9	31.2	14.3
	5.2	19.5	68.9	23.4	71.5	29.9
	1.3	2.6	32.5	11.7	71.5	23.4
	1.3	5.2	36.4	11.7	94.9	18.2
	16.9	6.5	32.5	13	96.2	1.44329e-15
	3.9	9.1	16.9	6.5	72.8	3.9
	0	7.8	24.7	42.9	19.5	22.1
	1.44329e-15	5.2	61.1	16.9	18.2	31.2
	13	32.5	0	1.3	9.1	98.8
	2.16667	0	10.8333	2.6	26	136.5
	3.60822e-16	2.6	15.6	1.3	18.2	127.4
	1.3	2.6	3.9	9.1	28.6	152.1
	2.6	0	7.8	9.1	14.3	170.3
	2.6	1.3	2.6	2.6	13	152.1
	2.6	3.9	7.8	9.1	2.6	150.8
	0	9.1	10.4	7.8	6.5	163.8
	6.5	6.5	9.1	22.1	5.2	145.6
	28.6	9.1	36.4	1.3	9.1	123.5
	19.5	19.5	32.5	2.6	18.2	22.1
	4.33333	4.33333	23.8333	1.3	7.8	7.8
	6.5	5.2	24.7	2.6	15.6	23.4
	13	1.3	20.8	5.2	16.9	27.3
	10.4	1.3	18.2	2.6	14.3	7.8
	9.1	1.3	13	3.9	23.4	14.3
	9.1	0	9.1	1.3	19.5	11.7
	2.6	1.3	0	7.8	22.1	9.1
	14.3	2.6	5.2	3.9	29.9	18.2
	6.5	2.6	9.1	3.9	27.3	2.6
	84.5	13	45.5	26	42.9	3.9
	30.3333	10.8333	45.5	13	63.7	45.5
	1.3	6.5	19.5	10.4	68.9	87.1
	37.7	7.8	19.5	11.7	48.1	120.9
	10.4	2.6	14.3	15.6	24.7	126.1
	5.2	2.6	5.2	9.1	9.1	109.2
	3.9	6.5	5.2	5.2	23.4	100.1
	18.2	7.8	19.5	5.2	22.1	80.6
	15.6	6.5	11.7	6.5	44.2	50.7
	35.1	10.4	9.1	13	33.8	22.1
	26	0	32.5	7.8	16.9	53.3
	10.8333	2.16667	28.1667	26	52	29.9
	11.7	2.6	16.9	37.7	78	45.5
	11.7	6.5	5.2	33.8	102.7	53.3
	13	1.3	11.7	41.6	120.9	36.4
	15.6	10.4	2.6	49.4	97.5	18.2
	16.9	3.9	3.9	50.7	40.3	6.5
	19.5	7.8	5.2	40.3	1.3	62.4
	18.2	5.2	10.4	29.9	45.5	106.6
	14.3	6.5	1.3	16.9	117	124.8
	6.5	13	6.5	29.9	10.4	7.8
	4.33333	4.33333	4.33333	16.9	10.4	13
	3.9	2.6	3.9	10.4	3.9	11.7
	1.3	9.1	3.9	2.6	15.6	22.1
	3.9	2.6	3.60822e-16	11.7	19.5	24.7
	19.5	1.3	6.5	18.2	58.5	16.9
	22.1	2.6	0	1.3	76.7	9.1
	41.6	1.3	0	16.9	71.5	2.6
	70.2	1.3	5.2	18.2	61.1	13
	61.1	13	6.5	13	67.6	22.1
	6.5	13	13	6.5	19.5	114.4
	2.16667	4.33333	6.5	10.4	23.4	109.2
	0	6.5	7.8	5.2	15.6	114.4
	2.6	10.4	3.9	6.5	29.9	111.8
	2.6	15.6	6.5	3.9	15.6	101.4
	1.3	14.3	9.1	32.5	14.3	96.2
	2.6	18.2	11.7	31.2	18.2	100.1
	0	19.5	5.2	29.9	14.3	91
	1.3	3.9	10.4	31.2	7.8	88.4
	2.6	5.2	9.1	33.8	16.9	61.1
	13	0	26	28.6	3.9	44.2
	0	0	34.6667	48.1	0	32.5
	18.2	3.9	66.3	45.5	3.9	31.2
	44.2	3.9	66.3	68.9	3.9	32.5
	48.1	2.6	66.3	37.7	3.9	37.7
	42.9	3.60822e-16	65	53.3	5.2	36.4
	32.5	2.6	52	48.1	5.2	32.5
	28.6	3.60822e-16	18.2	44.2	1.3	31.2
	1.3	3.60822e-16	9.1	41.6	2.6	23.4
	9.1	5.2	13	29.9	2.6	11.7
	6.5	32.5	19.5	15.6	2.6	2.6
	0	8.66667	15.1667	24.7	3.9	22.1
	2.6	3.9	9.1	6.5	1.3	28.6
	9.1	3.9	6.5	5.2	10.4	29.9
	13	0	13	2.6	16.9	32.5
	1.3	3.9	13	9.1	49.4	22.1
	9.1	9.1	20.8	11.7	37.7	2.6
	3.9	9.1	13	1.3	13	9.1
	10.4	16.9	18.2	10.4	1.3	22.1
	9.1	2.6	18.2	6.5	7.8	13
	6.5	6.5	45.5	7.8	40.3	36.4
	2.16667	17.3333	60.6667	7.8	36.4	24.7
	2.6	16.9	13	3.9	32.5	20.8
	0	29.9	5.2	2.6	20.8	7.8
	0	31.2	24.7	2.6	27.3	3.9
	0	40.3	37.7	13	1.3	10.4
	2.6	24.7	28.6	9.1	15.6	5.2
	1.3	0	6.5	7.8	22.1	2.6
	0	33.8	14.3	7.8	6.5	23.4
	2.6	36.4	5.2	5.2	23.4	33.8
	0	39	6.5	6.5	11.7	145.6
	2.16667	15.1667	0	16.9	22.1	159.9
	3.9	11.7	10.4	3.9	35.1	167.7
	7.21645e-16	2.88658e-15	19.5	2.6	20.8	161.2
	2.6	22.1	10.4	11.7	49.4	143
	2.6	6.5	9.1	9.1	32.5	88.4
	1.3	29.9	6.5	1.3	13	53.3
	3.9	20.8	10.4	9.1	7.8	27.3
	3.9	1.3	15.6	1.44329e-15	1.3	15.6
	2.6	5.2	29.9	6.5	5.2	40.3
	6.5	0	39	11.7	50.7	104
	4.33333	0	17.3333	11.7	40.3	102.7
	6.5	2.6	7.8	1.3	27.3	101.4
	3.9	0	2.6	23.4	23.4	115.7
	10.4	2.6	1.3	13	26	107.9
	0	1.3	7.8	3.9	1.3	114.4
	7.8	0	1.3	15.6	3.9	117
	19.5	0	20.8	6.5	13	124.8
	2.88658e-15	3.9	22.1	10.4	11.7	113.1
	3.9	1.3	9.1	7.8	6.5	114.4
	39	6.5	52	11.7	3.9	53.3
	13	0	43.3333	1.3	5.2	124.8
	10.4	0	18.2	1.3	13	145.6
	5.2	1.3	6.5	6.5	11.7	152.1
	10.4	1.3	10.4	18.2	1.3	148.2
	2.6	1.3	5.2	18.2	5.2	136.5
	7.8	3.60822e-16	11.7	11.7	0	131.3
	5.2	5.2	14.3	6.5	9.1	149.5
	55.9	5.2	19.5	19.5	9.1	126.1
	7.8	9.1	13	5.2	2.6	105.3
	6.5	32.5	32.5	57.2	0	28.6
	8.66667	0	26	50.7	1.3	36.4
	3.9	0	48.1	35.1	1.3	26
	5.2	6.5	67.6	26	1.3	33.8
	7.21645e-16	0	78	2.6	5.2	14.3
	5.2	1.3	83.2	16.9	6.5	11.7
	14.3	10.4	88.4	24.7	6.5	19.5
	10.4	2.6	72.8	29.9	11.7	53.3
	15.6	2.6	63.7	59.8	5.2	101.4
	13	7.8	62.4	40.3	0	102.7
	19.5	26	6.5	41.6	1.08247e-15	71.5
	13	2.16667	19.5	36.4	42.9	52
	5.2	3.9	13	33.8	50.7	33.8
	3.9	6.5	13	23.4	31.2	14.3
	3.9	3.9	9.1	29.9	22.1	0
	27.3	15.6	18.2	46.8	24.7	16.9
	1.3	7.8	6.5	45.5	7.8	22.1
	5.2	9.1	18.2	40.3	14.3	37.7
	2.6	9.1	26	10.4	15.6	46.8
	2.6	7.8	40.3	9.1	11.7	41.6
	6.5	19.5	39	3.9	1.3	105.3
	2.16667	8.66667	69.3333	19.5	18.2	96.2
	2.6	7.8	57.2	14.3	20.8	98.8
	1.3	3.9	85.8	15.6	26	96.2
	1.3	3.9	83.2	5.2	22.1	92.3
	1.3	15.6	74.1	2.6	13	88.4
	36.4	15.6	114.4	24.7	23.4	78
	1.3	19.5	110.5	20.8	24.7	72.8
	3.9	19.5	101.4	18.2	22.1	70.2
	18.2	22.1	118.3	18.2	31.2	83.2
	0	6.5	26	45.5	5.2	29.9
	2.16667	6.5	32.5	26	2.6	35.1
	10.4	1.3	7.8	33.8	6.5	36.4
	10.4	1.3	20.8	19.5	13	41.6
	11.7	2.6	23.4	35.1	9.1	35.1
	11.7	1.3	11.7	16.9	2.6	58.5
	1.3	3.9	7.8	18.2	3.9	74.1
	1.3	2.6	26	9.1	6.5	89.7
	1.3	2.6	39	11.7	11.7	89.7
	9.1	2.6	23.4	6.5	3.9	80.6
	6.5	13	0	7.8	0	107.9
	86.6667	4.33333	0	9.1	3.9	110.5
	3.9	2.6	2.6	16.9	5.2	111.8
	6.5	1.3	3.9	23.4	2.6	120.9
	10.4	0	10.4	23.4	3.9	111.8
	41.6	1.3	11.7	14.3	1.3	102.7
	36.4	18.2	31.2	7.21645e-16	1.3	105.3
	7.8	1.3	27.3	13	3.9	86.6667
	1.3	0	22.1	14.3	1.3	117
	1.3	3.9	35.1	16.9	1.3	14.3
	6.5	13	13	11.7	20.8	9.1
	0	0	2.16667	14.3	20.8	15.6
	6.5	5.2	3.9	9.1	33.8	20.8
	6.5	11.7	3.9	5.2	65	3.9
	6.5	7.8	3.9	6.5	62.4	19.5
	3.9	9.1	5.2	5.2	94.9	22.1
	2.6	9.1	11.7	1.3	98.8	31.2
	3.9	7.8	7.8	6.5	102.7	45.5
	2.6	5.2	13	7.21645e-16	76.7	59.8
	6.5	9.1	5.2	9.1	59.8	49.4
	13	13	0	2.6	78	49.4
	0	0	8.66667	3.9	75.4	62.4
	3.9	16.9	13	2.6	50.7	61.1
	2.6	36.4	5.2	1.3	28.6	75.4
	2.6	14.3	1.3	9.1	9.1	76.7
	1.3	11.7	2.6	2.6	1.3	65
	7.8	1.3	5.2	1.3	5.2	46.8
	2.6	3.9	9.1	5.2	20.8	48.1
	1.3	18.2	3.9	26	39	36.4
	6.5	1.3	3.9	35.1	84.5	5.2
	13	0	58.5	3.9	70.2	2.6
	73.6667	2.16667	82.3333	9.1	52	1.3
	3.9	44.2	68.9	11.7	31.2	7.8
	2.6	1.3	67.6	20.8	24.7	0
	5.2	27.3	58.5	24.7	22.1	13
	49.4	1.3	50.7	20.8	22.1	31.2
	13	2.6	48.1	44.2	23.4	18.2
	7.8	42.9	52	54.6	18.2	39
	10.4	1.44329e-15	45.5	41.6	10.4	29.9
	9.1	24.7	36.4	22.1	0	9.1
	0	39	26	16.9	49.4	16.9
	0	15.1667	17.3333	7.21645e-16	20.8	14.3
	1.3	7.8	10.4	15.6	1.3	19.5
	2.6	3.60822e-16	11.7	2.6	18.2	28.6
	3.9	5.2	6.5	5.2	24.7	19.5
	2.6	1.3	16.9	1.3	50.7	9.1
	3.60822e-16	9.1	28.6	2.6	55.9	10.4
	2.6	9.1	33.8	7.8	68.9	2.6
	2.6	9.1	29.9	2.6	83.2	9.1
	3.60822e-16	6.5	41.6	0	93.6	31.2
	6.5	19.5	110.5	16.9	6.5	61.1
	0	6.5	75.8333	18.2	1.3	79.3
	1.3	11.7	57.2	20.8	29.9	67.6
	2.6	9.1	36.4	2.6	29.9	94.9
	5.2	19.5	10.4	46.8	27.3	71.5
	3.9	6.5	2.6	9.1	46.8	62.4
	2.6	11.7	27.3	19.5	46.8	46.8
	1.3	9.1	31.2	11.7	41.6	84.5
	2.6	2.6	44.2	2.6	46.8	88.4
	3.9	11.7	54.6	11.7	46.8	94.9
	13	19.5	26	10.4	15.6	80.6
	4.33333	17.3333	21.6667	5.2	63.7	68.9
	1.3	11.7	14.3	19.5	44.2	78
	1.3	7.8	3.9	24.7	6.5	71.5
	3.9	1.3	1.3	32.5	14.3	42.9
	1.3	1.3	16.9	37.7	46.8	5.2
	0	1.3	24.7	28.6	102.7	24.7
	2.6	2.6	29.9	26	83.2	73.6667
	5.2	3.9	23.4	37.7	27.3	71.5
	2.6	5.2	1.3	27.3	27.3	102.7
	26	0	0	10.4	2.6	91
	6.5	2.16667	10.8333	2.6	27.3	83.2
	11.7	0	7.21645e-16	9.1	3.9	83.2
	3.9	0	6.5	2.6	3.9	94.9
	1.3	9.1	2.6	7.8	1.3	87.1
	3.9	10.4	13	13	1.3	124.8
	20.8	9.1	6.5	19.5	13	131.3
	1.3	13	5.2	6.5	20.8	107.9
	9.1	14.3	10.4	6.5	0	61.1
	13	22.1	5.2	5.2	35.1	49.4
	6.5	6.5	13	3.9	3.9	42.9
	28.1667	0	0	9.1	2.6	1.3
	7.8	1.3	29.9	5.2	6.5	29.9
	6.5	2.6	46.8	15.6	0	37.7
	3.9	1.3	68.9	45.5	0	48.1
	13	2.6	75.4	9.1	2.6	49.4
	6.5	1.3	68.9	15.6	2.6	48.1
	3.9	3.9	61.1	18.2	1.3	32.5
	3.9	2.6	54.6	1.3	0	35.1
	3.9	2.6	36.4	2.6	0	41.6
	26	0	6.5	1.3	6.5	40.3
	4.33333	2.16667	0	2.6	2.6	31.2
	0	1.3	14.3	6.5	5.2	28.6
	0	1.3	7.8	5.2	45.5	15.6
	7.8	3.9	2.6	5.2	72.8	9.1
	6.5	1.3	15.6	2.6	31.2	16.9
	3.9	7.8	7.8	1.3	28.6	40.3
	3.9	2.6	1.3	7.8	36.4	60.6667
	2.6	9.1	6.5	7.8	36.4	97.5
	3.9	6.5	13	11.7	28.6	15.6
	110.5	6.5	19.5	50.7	29.9	31.2
	71.5	8.66667	6.5	41.6	39	24.7
	59.8	11.7	1.3	9.1	53.3	1.44329e-15
	28.6	14.3	6.5	53.3	54.6	31.2
	27.3	13	1.3	0	46.8	24.7
	22.1	9.1	9.1	6.5	20.8	46.8
	22.1	3.9	18.2	2.6	41.6	7.8
	26	5.2	18.2	6.5	35.1	1.3
	46.8	10.4	10.4	42.9	15.6	32.5
	46.8	14.3	2.6	45.5	31.2	76.7
	13	32.5	227.5	5.2	28.6	59.8
	2.16667	4.33333	43.3333	5.2	22.1	31.2
	7.8	2.6	27.3	32.5	20.8	29.9
	37.7	5.2	13	42.9	2.6	18.2
	32.5	2.6	55.9	40.3	2.6	19.5
	33.8	3.60822e-16	46.8	42.9	1.3	35.1
	2.6	14.3	52	41.6	5.2	32.5
	6.5	10.4	45.5	16.9	20.8	15.6
	29.9	2.6	20.8	3.9	24.7	3.9
	1.3	2.6	5.2	3.60822e-16	33.8	79.3
	26	32.5	39	55.9	53.3	52
	4.33333	2.16667	6.5	10.4	65	5.2
	3.9	3.9	2.6	27.3	70.2	44.2
	1.3	1.3	15.6	54.6	63.7	71.5
	6.5	2.6	3.9	61.1	67.6	98.8
	1.3	3.9	2.6	7.8	55.9	87.1
	3.9	2.6	6.5	48.1	42.9	42.9
	1.3	0	6.5	58.5	23.4	2.6
	3.9	14.3	11.7	41.6	19.5	61.1
	13	5.2	5.2	2.6	5.2	44.2
	13	32.5	13	5.2	20.8	61.1
	4.33333	19.5	34.6667	9.1	10.4	54.6
	1.3	10.4	33.8	31.2	3.9	67.6
	2.6	6.5	29.9	52	16.9	28.6
	1.3	7.8	23.4	46.8	7.8	36.4
	1.3	5.2	13	44.2	28.6	9.1
	2.6	15.6	3.9	52	16.9	15.6
	6.5	14.3	11.7	42.9	13	9.1
	10.4	18.2	29.9	13	7.8	13
	2.6	10.4	49.4	16.9	9.1	101.4
	6.5	6.5	104	15.6	32.5	128.7
	2.16667	15.1667	4.33333	1.80411e-15	27.3	107.9
	2.6	11.7	2.6	14.3	26	88.4
	2.6	18.2	2.6	19.5	32.5	24.7
	5.2	14.3	20.8	14.3	41.6	35.1
	33.8	13	16.9	6.5	49.4	72.8
	29.9	19.5	1.3	15.6	46.8	83.2
	24.7	11.7	5.2	11.7	50.7	94.9
	0	0	28.6	24.7	42.9	93.6
	9.1	3.9	29.9	5.2	24.7	68.9
	52	6.5	6.5	15.6	0	110.5
	15.1667	8.66667	0	22.1	2.6	153.4
	80.6	1.3	2.6	28.6	2.6	148.2
	89.7	1.3	0	16.9	0	102.7
	88.4	27.3	0	13	0	62.4
	78	3.9	3.9	6.5	1.3	7.8
	71.5	1.3	3.60822e-16	3.9	0	32.5
	6.5	0	1.3	10.4	0	62.4
	7.8	6.5	1.3	10.4	3.9	75.4
	6.5	0	1.3	11.7	0	50.7
	19.5	0	0	1.3	92.3	49.4
	4.33333	6.5	10.8333	6.5	23.4	49.4
	16.9	3.9	10.4	1.3	14.3	45.5
	13	5.2	10.4	7.8	16.9	39
	11.7	3.9	9.1	11.7	35.1	88.4
	11.7	7.8	10.4	1.3	62.4	107.9
	2.6	5.2	16.9	3.9	53.3	119.6
	3.9	6.5	24.7	5.2	53.3	128.7
	7.8	5.2	27.3	1.3	92.3	144.3
	3.9	3.9	39	9.1	120.9	45.5
	6.5	13	6.5	5.2	9.1	55.9
	2.16667	2.16667	6.5	9.1	10.4	70.2
	2.6	1.3	2.6	24.7	5.2	76.7
	1.3	10.4	1.3	11.7	23.4	83.2
	1.3	1.3	3.9	28.6	37.7	96.2
	3.60822e-16	1.80411e-15	11.7	13	36.4	92.3
	3.9	2.6	19.5	6.5	0	76.7
	3.9	3.9	11.7	10.4	1.3	68.9
	1.3	13	13	1.3	19.5	58.5
	1.3	9.1	13	26	31.2	57.2
	19.5	13	6.5	3.9	0	68.9
	21.6667	8.66667	2.16667	2.6	0	72.8
	3.9	5.2	5.2	1.3	0	39
	1.3	1.3	2.6	3.9	3.9	32.5
	6.5	2.6	13	2.6	1.3	14.3
	3.9	0	10.4	1.3	1.3	7.8
	2.6	1.3	15.6	7.8	3.60822e-16	11.7
	3.9	2.6	10.4	3.9	3.60822e-16	26
	3.9	3.9	14.3	1.3	3.60822e-16	31.2
	2.6	7.8	7.8	3.9	3.60822e-16	1.3
	19.5	26	13	36.4	48.1	28.6
	6.5	13	23.8333	68.9	57.2	19.5
	11.7	13	6.5	40.3	62.4	45.5
	5.2	5.2	6.5	29.9	50.7	62.4
	5.2	3.9	10.4	14.3	41.6	72.8
	7.8	6.5	7.8	32.5	31.2	80.6
	9.1	1.3	6.5	68.9	66.3	78
	1.3	1.3	2.6	52	46.8	91
	1.3	2.6	2.6	23.4	53.3	75.4
	3.9	9.1	2.6	2.88658e-15	41.6	41.6
	65	19.5	19.5	18.2	1.3	41.6
	13	8.66667	6.5	18.2	0	42.9
	19.5	6.5	6.5	9.1	1.3	40.3
	1.3	7.8	0	15.6	0	49.4
	19.5	19.5	2.6	23.4	0	37.7
	3.9	16.9	5.2	32.5	0	42.9
	16.9	13	2.6	18.2	2.6	35.1
	18.2	14.3	3.9	5.2	1.3	52
	18.2	36.4	3.60822e-16	36.4	3.9	36.4
	10.4	27.3	1.3	58.5	2.6	3.9
	26	0	13	2.6	36.4	9.1
	4.33333	0	4.33333	10.4	52	7.8
	5.2	2.6	7.8	3.9	29.9	50.7
	9.1	1.3	19.5	2.6	22.1	39
	1.3	3.60822e-16	22.1	7.8	3.9	57.2
	3.9	1.3	19.5	6.5	19.5	40.3
	27.3	5.2	18.2	2.6	44.2	63.7
	3.9	5.2	36.4	10.4	58.5	28.6
	3.9	1.3	32.5	0	63.7	44.2
	6.5	3.9	32.5	28.6	70.2	18.2
	6.5	6.5	52	10.4	1.3	41.6
	2.16667	4.33333	56.3333	29.9	0	36.4
	5.2	0	40.3	52	3.9	13
	2.6	3.9	31.2	49.4	0	15.6
	5.2	0	28.6	16.9	2.6	18.2
	5.2	2.6	9.1	35.1	1.3	19.5
	3.9	3.9	14.3	57.2	1.3	19.5
	5.2	3.9	14.3	54.6	2.6	18.2
	0	9.1	18.2	22.1	0	29.9
	1.3	5.2	14.3	9.1	1.3	22.1
	13	32.5	6.5	9.1	2.6	26
	8.66667	13	0	16.9	0	10.4
	3.9	5.2	6.5	48.1	5.2	14.3
	7.8	1.3	6.5	35.1	6.5	27.3
	2.6	1.3	13	13	3.9	20.8
	0	0	18.2	40.3	2.6	35.1
	7.8	1.3	22.1	33.8	9.1	61.1
	11.7	1.3	20.8	31.2	9.1	41.6
	13	3.9	19.5	27.3	6.5	41.6
	18.2	6.5	15.6	0	5.2	16.9
	0	19.5	26	2.6	3.9	6.5
	6.5	4.33333	17.3333	13	3.9	11.7
	24.7	5.2	18.2	2.6	32.5	3.9
	33.8	1.3	11.7	2.6	2.6	1.3
	53.3	1.3	7.8	1.3	32.5	10.4
	45.5	7.21645e-16	14.3	9.1	31.2	20.8
	37.7	6.5	18.2	23.4	28.6	19.5
	33.8	1.3	22.1	23.4	5.2	10.4
	36.4	6.5	22.1	20.8	1.3	6.5
	11.7	7.8	20.8	10.4	1.3	1.3
	13	0	0	42.9	22.1	10.4
	10.8333	19.5	0	35.1	9.1	5.2
	5.2	26	3.9	26	3.9	2.6
	5.2	28.6	0	5.2	9.1	6.5
	5.2	18.2	5.2	13	39	13
	5.2	28.6	5.2	26	14.3	27.3
	1.3	24.7	6.5	6.5	18.2	31.2
	6.5	15.6	6.5	16.9	11.7	36.4
	0	35.1	6.5	24.7	1.3	33.8
	1.3	27.3	3.9	22.1	42.9	3.9
	97.5	0	13	28.6	15.6	10.4
	10.8333	6.5	8.66667	39	20.8	7.8
	10.4	6.5	2.6	35.1	23.4	16.9
	44.2	3.9	1.3	32.5	31.2	5.2
	59.8	9.1	5.2	36.4	33.8	1.3
	42.9	1.3	1.3	22.1	18.2	10.4
	45.5	6.5	9.1	18.2	26	0
	31.2	0	3.9	14.3	19.5	6.5
	15.6	7.8	9.1	18.2	3.9	7.8
	7.8	2.6	2.6	2.6	14.3	16.9
	19.5	0	6.5	14.3	28.6	41.6
	0	2.16667	13	15.6	36.4	68.9
	9.1	1.3	23.4	11.7	37.7	102.7
	0	6.5	31.2	11.7	10.4	106.6
	20.8	7.8	31.2	18.2	40.3	107.9
	6.5	14.3	41.6	22.1	67.6	101.4
	27.3	10.4	27.3	28.6	49.4	89.7
	3.9	3.9	32.5	42.9	10.4	80.6
	3.9	2.6	39	28.6	59.8	85.8
	18.2	3.9	39	9.1	85.8	94.9
	0	13	52	9.1	18.2	100.1
	2.16667	0	39	2.6	31.2	102.7
	5.2	2.6	42.9	3.9	15.6	85.8
	2.6	2.6	44.2	5.2	9.1	93.6
	5.2	0	49.4	5.2	5.2	96.2
	7.21645e-16	2.6	29.9	6.5	18.2	92.3
	7.21645e-16	0	7.8	9.1	23.4	91
	2.6	2.6	1.3	3.9	26	85.8
	7.21645e-16	2.6	13	3.9	26	71.5
	5.2	0	31.2	1.3	10.4	66.3
	26	13	19.5	11.7	33.8	53.3
	15.1667	8.66667	56.3333	3.9	35.1	31.2
	23.4	9.1	76.7	0	22.1	1.3
	10.4	16.9	81.9	6.5	13	44.2
	2.6	18.2	78	6.5	18.2	63.7
	3.9	10.4	63.7	26	3.9	85.8
	7.8	29.9	46.8	16.9	16.9	87.1
	1.3	61.1	32.5	2.6	18.2	106.6
	9.1	62.4	36.4	9.1	27.3	88.4
	16.9	35.1	29.9	9.1	39	39
	0	13	78	70.2	27.3	65
	4.33333	8.66667	32.5	87.1	18.2	118.3
	2.6	6.5	29.9	40.3	5.2	145.6
	3.60822e-16	6.5	16.9	32.5	11.7	145.6
	11.7	3.60822e-16	23.4	55.9	13	161.2
	9.1	2.6	20.8	48.1	29.9	169
	10.4	2.6	11.7	40.3	52	161.2
	13	0	16.9	24.7	41.6	136.5
	16.9	7.8	20.8	26	27.3	80.6
	9.1	3.9	16.9	74.1	42.9	98.8
	13	26	26	76.7	4.69069e-15	106.6
	8.66667	2.16667	10.8333	59.8	28.6	111.8
	1.3	3.60822e-16	11.7	28.6	3.9	106.6
	6.5	0	20.8	9.1	13	89.7
	16.9	2.6	23.4	19.5	3.60822e-16	106.6
	13	1.3	16.9	54.6	1.3	96.2
	19.5	3.60822e-16	27.3	67.6	2.6	97.5
	22.1	3.9	23.4	55.9	5.2	80.6
	16.9	13	31.2	37.7	1.3	63.7
	2.6	6.5	26	24.7	2.6	35.1
	26	19.5	39	35.1	6.5	27.3
	6.5	6.5	41.1667	14.3	2.6	36.4
	3.9	18.2	28.6	22.1	6.5	32.5
	3.9	16.9	16.9	2.6	2.6	15.6
	2.6	13	16.9	1.3	26	22.1
	1.44329e-15	19.5	16.9	10.4	28.6	31.2
	2.6	14.3	14.3	24.7	37.7	14.3
	5.2	1.3	19.5	18.2	39	10.4
	3.9	1.3	24.7	36.4	40.3	29.9
	6.5	2.6	14.3	5.2	32.5	27.3
	6.5	32.5	6.5	13	2.6	32.5
	0	26	4.33333	14.3	14.3	27.3
	1.3	13	3.9	14.3	33.8	27.3
	10.4	16.9	2.6	41.6	54.6	33.8
	18.2	2.6	5.2	39	50.7	39
	15.6	28.6	7.21645e-16	45.5	63.7	35.1
	11.7	6.5	9.1	45.5	41.6	41.6
	13	3.9	9.1	70.2	58.5	42.9
	1.3	9.1	1.3	48.1	40.3	45.5
	1.3	6.5	3.9	67.6	44.2	0
	13	6.5	45.5	41.6	9.1	0
	2.16667	0	4.33333	22.1	6.5	9.1
	1.3	1.3	6.5	2.6	2.6	5.2
	0	2.6	5.2	13	0	14.3
	3.9	2.6	5.2	15.6	3.9	24.7
	3.9	1.3	1.3	18.2	3.9	15.6
	0	0	1.3	2.6	11.7	11.7
	3.60822e-16	7.8	6.5	2.6	7.8	11.7
	0	0	3.9	9.1	3.9	15.6
	3.9	2.6	2.6	14.3	1.3	80.6
	130	26	13	71.5	5.2	75.4
	32.5	4.33333	4.33333	78	5.2	84.5
	18.2	1.3	1.3	75.4	7.8	96.2
	2.6	6.5	1.3	68.9	5.2	110.5
	1.3	10.4	7.8	29.9	1.3	113.1
	3.9	10.4	9.1	2.6	2.6	117
	0	13	6.5	3.9	18.2	107.9
	6.5	10.4	2.6	3.9	13	85.8
	15.6	6.5	3.9	13	15.6	68.9
	36.4	9.1	2.6	37.7	16.9	81.9
	13	19.5	6.5	1.3	7.8	75.4
	4.33333	13	34.6667	2.6	0	67.6
	9.1	22.1	19.5	2.6	26	44.2
	11.7	23.4	26	5.2	55.9	55.9
	7.8	5.2	26	3.9	37.7	46.8
	6.5	19.5	0	5.2	42.9	49.4
	1.3	20.8	2.6	3.9	68.9	41.6
	3.9	11.7	1.3	9.1	46.8	40.3
	3.9	10.4	18.2	10.4	33.8	44.2
	0	7.8	27.3	9.1	46.8	104
	19.5	6.5	52	1.3	31.2	120.9
	10.8333	6.5	52	39	6.5	120.9
	2.6	3.9	27.3	13	3.9	130
	3.9	1.3	11.7	20.8	9.1	123.5
	1.3	3.60822e-16	3.9	29.9	2.6	135.2
	5.2	1.3	27.3	41.6	14.3	123.5
	7.21645e-16	2.6	24.7	27.3	1.3	120.9
	1.3	5.2	27.3	5.2	6.5	106.6
	14.3	1.3	42.9	19.5	10.4	120.9
	11.7	2.6	32.5	13	5.2	58.5
	0	26	6.5	5.2	42.9	41.6
	2.16667	4.33333	8.66667	0	58.5	50.7
	6.5	1.3	2.6	5.2	28.6	49.4
	10.4	2.6	1.3	2.6	13	54.6
	3.9	2.6	19.5	3.9	5.2	28.6
	5.2	2.6	10.4	3.60822e-16	11.7	24.7
	5.2	2.6	3.9	15.6	46.8	7.8
	3.9	0	13	16.9	24.7	1.3
	2.6	6.5	13	16.9	23.4	6.5
	2.6	5.2	2.6	15.6	19.5	88.4
	13	0	32.5	26	10.4	58.5
	4.33333	2.16667	34.6667	23.4	15.6	55.9
	2.6	2.6	35.1	36.4	13	33.8
	2.6	6.5	28.6	16.9	20.8	42.9
	1.3	6.5	22.1	39	35.1	74.1
	2.6	6.5	11.7	28.6	35.1	87.1
	7.8	6.5	13	22.1	24.7	15.6
	3.9	7.8	15.6	19.5	16.9	22.1
	10.4	1.3	19.5	14.3	18.2	37.7
	13	7.8	29.9	18.2	18.2	59.8
	13	13	0	1.3	139.1	67.6
	0	13	4.33333	1.3	68.9	61.1
	2.6	15.6	2.6	5.2	37.7	58.5
	3.9	10.4	2.6	6.5	41.6	57.2
	5.2	11.7	3.9	7.8	106.6	52
	1.3	7.8	3.9	1.3	139.1	48.1
	1.3	9.1	1.3	5.2	146.9	27.3
	2.6	2.6	1.3	0	162.5	22.1
	1.3	9.1	0	3.60822e-16	110.5	9.1
	3.9	7.8	2.6	1.3	71.5	87.1
	13	0	45.5	7.8	5.2	104
	2.16667	4.33333	8.66667	1.3	14.3	80.6
	3.9	1.3	16.9	1.3	11.7	97.5
	2.6	1.08247e-15	29.9	1.3	23.4	104
	2.6	7.8	24.7	3.9	20.8	105.3
	2.6	6.5	20.8	2.6	32.5	105.3
	3.60822e-16	5.2	11.7	6.5	7.8	107.9
	5.2	7.8	9.1	7.8	3.9	106.6
	11.7	13	20.8	5.2	22.1	81.9
	13	11.7	27.3	3.9	26	23.4
	6.5	0	6.5	20.8	1.3	31.2
	0	6.5	6.5	6.5	20.8	41.6
	0	9.1	5.2	11.7	10.4	20.8
	1.3	6.5	7.21645e-16	5.2	19.5	23.4
	5.2	6.5	6.5	14.3	0	11.7
	6.5	5.2	3.9	15.6	0	14.3
	7.8	2.6	2.6	14.3	5.2	9.1
	7.8	1.3	1.3	6.5	15.6	26
	10.4	5.2	1.3	9.1	35.1	18.2
	6.5	2.6	2.6	0	19.5	19.5
	71.5	39	32.5	26	55.9	33.8
	13	17.3333	17.3333	18.2	24.7	29.9
	22.1	2.6	14.3	5.2	10.4	37.7
	3.9	10.4	16.9	2.6	1.3	27.3
	2.6	3.9	19.5	3.9	3.9	23.4
	9.1	11.7	16.9	10.4	24.7	11.7
	2.6	11.7	19.5	11.7	1.3	9.1
	1.3	1.3	28.6	24.7	22.1	2.6
	6.5	1.3	22.1	19.5	37.7	1.3
	27.3	2.6	29.9	20.8	79.3	2.6
	13	6.5	0	6.5	1.3	6.5
	39	26	2.16667	15.6	15.6	3.60822e-16
	19.5	1.3	15.6	13	9.1	13
	20.8	6.5	0	1.3	7.8	15.6
	19.5	24.7	1.3	2.6	11.7	9.1
	7.8	1.3	28.6	18.2	14.3	6.5
	1.3	19.5	35.1	1.3	2.6	6.5
	7.8	7.8	44.2	0	6.5	6.5
	6.5	9.1	29.9	1.3	1.3	5.2
	19.5	6.5	15.6	1.3	3.9	1.44329e-15
	26	6.5	32.5	20.8	57.2	5.2
	13	4.33333	34.6667	11.7	85.8	1.3
	5.2	1.3	33.8	31.2	83.2	35.1
	3.9	2.6	32.5	26	88.4	46.8
	9.1	2.6	27.3	31.2	48.1	48.1
	3.9	13	24.7	19.5	31.2	39
	1.3	2.6	20.8	16.9	15.6	49.4
	3.9	31.2	28.6	6.5	24.7	49.4
	1.3	32.5	19.5	7.8	16.9	20.8
	0	20.8	28.6	11.7	23.4	97.5
	0	0	45.5	13	9.1	88.4
	2.16667	8.66667	47.6667	1.3	9.1	97.5
	6.5	24.7	40.3	3.9	13	106.6
	1.3	1.3	44.2	6.5	11.7	118.3
	2.6	9.1	57.2	2.6	18.2	127.4
	3.9	14.3	49.4	2.6	27.3	146.9
	11.7	20.8	61.1	6.5	15.6	145.6
	2.6	37.7	57.2	7.8	39	149.5
	1.3	50.7	57.2	2.6	31.2	154.7
	44.2	37.7	45.5	7.8	44.2	89.7
	19.5	0	39	28.6	66.3	35.1
	4.33333	47.6667	21.6667	40.3	58.5	5.2
	3.9	18.2	20.8	44.2	29.9	31.2
	6.5	14.3	15.6	54.6	22.1	62.4
	14.3	13	19.5	63.7	14.3	59.8
	15.6	16.9	20.8	41.6	31.2	41.6
	10.4	3.9	13	36.4	33.8	27.3
	14.3	15.6	26	32.5	7.8	0
	9.1	41.6	37.7	32.5	1.3	24.7
	0	28.6	40.3	33.8	3.9	15.6
	6.5	19.5	65	2.6	20.8	26
	0	8.66667	41.1667	0	27.3	50.7
	2.6	3.9	32.5	2.6	36.4	52
	0	1.3	22.1	6.5	36.4	74.1
	3.9	3.60822e-16	31.2	3.9	29.9	74.1
	2.6	2.6	13	2.6	11.7	76.7
	2.6	1.3	41.6	6.5	1.3	80.6
	3.9	6.5	41.6	6.5	20.8	79.3
	1.3	1.3	2.6	5.2	18.2	48.1
	1.3	3.9	3.9	2.6	35.1	27.3
	0	52	0	18.2	31.2	27.3
	2.16667	15.1667	13	24.7	39	28.6
	3.9	10.4	29.9	27.3	9.1	37.7
	2.6	5.2	35.1	35.1	42.9	26
	10.4	1.3	31.2	39	79.3	28.6
	10.4	1.3	36.4	36.4	37.7	37.7
	10.4	1.3	36.4	29.9	5.2	32.5
	9.1	1.3	33.8	3.9	72.8	22.1
	5.2	3.9	40.3	22.1	85.8	26
	3.60822e-16	1.3	49.4	29.9	88.4	135.2
	6.5	19.5	58.5	1.3	22.1	152.1
	2.16667	2.16667	52	1.3	23.4	153.4
	2.6	2.6	66.3	3.60822e-16	39	143
	1.3	1.3	81.9	5.2	33.8	110.5
	1.3	3.9	94.9	7.8	16.9	80.6
	3.60822e-16	3.9	93.6	37.7	13	52
	2.6	3.9	84.5	3.9	18.2	26
	1.3	5.2	55.9	32.5	54.6	5.2
	2.6	2.6	13	1.3	66.3	20.8
	2.6	7.8	23.4	5.2	62.4	11.7
	0	13	26	3.9	2.6	3.9
	0	13	15.1667	15.6	29.9	1.3
	3.9	16.9	13	9.1	72.8	22.1
	1.3	7.8	15.6	2.6	76.7	29.9
	3.9	27.3	15.6	5.2	101.4	28.6
	1.3	26	13	7.8	122.2	46.8
	3.60822e-16	29.9	7.8	5.2	96.2	32.5
	3.9	24.7	15.6	1.3	54.6	15.6
	1.3	41.6	10.4	3.60822e-16	62.4	6.5
	6.5	24.7	10.4	2.6	48.1	62.4
	26	6.5	52	9.1	6.5	10.4
	6.5	6.5	19.5	6.5	10.4	33.8
	3.9	5.2	23.4	22.1	16.9	44.2
	6.5	1.3	23.4	49.4	0	37.7
	22.1	1.3	22.1	68.9	5.2	44.2
	3.9	2.6	23.4	66.3	7.21645e-16	54.6
	1.3	26	28.6	67.6	7.21645e-16	23.4
	2.6	36.4	19.5	55.9	2.6	15.6
	1.3	41.6	19.5	29.9	3.9	41.6
	1.3	41.6	32.5	2.6	1.3	36.4
	6.5	0	45.5	36.4	1.3	29.9
	41.1667	15.1667	15.1667	26	3.9	28.6
	7.8	10.4	9.1	5.2	2.6	27.3
	16.9	9.1	6.5	7.8	20.8	37.7
	5.2	6.5	0	1.3	18.2	37.7
	20.8	1.3	5.2	18.2	18.2	35.1
	22.1	6.5	6.5	11.7	2.88658e-15	27.3
	24.7	19.5	7.8	14.3	13	50.7
	10.4	5.2	5.2	27.3	7.21645e-16	28.6
	28.6	1.3	5.2	32.5	15.6	1.3
	0	13	6.5	1.3	42.9	14.3
	0	39	32.5	2.6	44.2	1.3
	2.6	20.8	23.4	2.6	32.5	16.9
	3.60822e-16	24.7	28.6	1.3	29.9	14.3
	1.3	28.6	29.9	3.9	24.7	9.1
	1.3	2.6	10.4	2.6	53.3	3.9
	0	28.6	3.9	0	44.2	2.6
	1.3	2.6	6.5	2.6	58.5	7.8
	1.3	20.8	14.3	0	41.6	5.2
	2.6	24.7	19.5	1.3	41.6	114.4
	6.5	6.5	0	37.7	3.9	111.8
	2.16667	15.1667	6.5	20.8	36.4	102.7
	2.6	7.8	10.4	7.8	36.4	107.9
	5.2	18.2	2.6	2.6	66.3	101.4
	2.6	16.9	1.3	13	100.1	114.4
	2.6	9.1	3.9	42.9	131.3	107.9
	1.3	20.8	5.2	29.9	141.7	110.5
	5.2	19.5	7.8	5.2	183.3	106.6
	3.9	59.8	1.3	9.1	158.6	91
	13	52	10.4	20.8	100.1	61.1
	19.5	6.5	6.5	13	5.2	63.7
	2.16667	6.5	8.66667	1.3	6.5	68.9
	3.9	1.3	19.5	18.2	5.2	59.8
	6.5	2.6	16.9	37.7	9.1	61.1
	7.8	3.9	2.6	20.8	7.8	45.5
	3.9	7.8	2.6	15.6	5.2	14.3
	0	2.6	23.4	37.7	1.3	1.3
	5.2	3.9	20.8	32.5	3.9	9.1
	3.60822e-16	2.6	15.6	23.4	0	14.3
	2.6	1.3	10.4	36.4	2.6	42.9
	58.5	0	19.5	14.3	50.7	31.2
	6.5	4.33333	2.16667	6.5	54.6	48.1
	5.2	9.1	31.2	3.9	58.5	26
	7.8	9.1	42.9	3.9	31.2	11.7
	0	5.2	42.9	3.60822e-16	19.5	5.2
	7.8	10.4	53.3	11.7	14.3	16.9
	1.3	9.1	57.2	20.8	6.5	33.8
	7.8	10.4	29.9	10.4	19.5	37.7
	2.6	19.5	26	10.4	7.8	63.7
	6.5	2.6	23.4	14.3	16.9	55.9
	0	26	19.5	1.3	70.2	41.6
	6.5	10.8333	17.3333	6.5	98.8	57.2
	1.3	10.4	9.1	2.6	102.7	49.4
	2.6	2.6	2.6	2.6	85.8	48.1
	2.6	6.5	1.3	3.9	62.4	39
	1.3	3.9	1.3	1.3	28.6	52
	1.3	14.3	6.5	3.9	11.7	35.1
	1.3	9.1	7.8	2.6	11.7	44.2
	1.3	14.3	5.2	0	27.3	32.5
	1.3	7.8	22.1	5.2	29.9	11.7
	13	0	19.5	3.9	0	20.8
	4.33333	4.33333	21.6667	2.6	6.5	35.1
	6.5	1.3	16.9	3.60822e-16	2.6	50.7
	1.3	0	24.7	1.3	2.6	80.6
	1.3	1.3	9.1	3.60822e-16	3.9	97.5
	2.6	0	13	3.9	6.5	79.3
	3.9	2.6	15.6	3.9	7.8	70.2
	1.3	7.8	10.4	0	3.9	37.7
	2.6	1.3	2.6	0	22.1	10.4
	3.60822e-16	7.21645e-16	7.8	2.6	13	46.8
	6.5	0	19.5	5.2	15.6	45.5
	0	4.33333	17.3333	1.3	36.4	27.3
	5.2	24.7	27.3	6.5	57.2	15.6
	1.3	23.4	39	20.8	28.6	37.7
	2.6	16.9	27.3	1.3	1.3	19.5
	0	22.1	32.5	6.5	3.9	19.5
	1.3	0	28.6	20.8	50.7	5.2
	3.9	5.2	20.8	24.7	45.5	9.1
	3.9	20.8	14.3	2.6	2.6	31.2
	0	16.9	7.8	9.1	35.1	124.8
	13	0	6.5	57.2	32.5	91
	13	2.16667	8.66667	31.2	20.8	44.2
	15.6	3.9	3.9	104	11.7	5.2
	39	6.5	2.6	123.5	9.1	71.5
	28.6	1.3	1.3	75.4	2.6	118.3
	27.3	2.6	5.2	24.7	1.3	131.3
	2.6	1.3	1.3	59.8	0	154.7
	2.6	1.3	9.1	118.3	1.3	141.7
	20.8	6.5	2.6	98.8	10.4	137.8
	18.2	2.6	2.6	24.7	1.3	10.4
	0	6.5	13	9.1	10.4	6.5
	4.33333	4.33333	15.1667	1.3	10.4	23.4
	11.7	0	14.3	22.1	10.4	31.2
	7.8	1.3	23.4	20.8	1.3	62.4
	5.2	0	28.6	13	6.5	78
	2.6	3.9	36.4	18.2	6.5	111.8
	2.6	1.3	49.4	22.1	7.8	96.2
	1.3	3.9	67.6	10.4	7.8	101.4
	3.9	2.6	66.3	6.5	0	98.8
	2.6	1.3	54.6	5.2	13	28.6
	0	26	6.5	1.44329e-15	11.7	26
	4.33333	8.66667	2.16667	3.9	1.3	26
	1.3	3.9	6.5	7.8	5.2	19.5
	2.6	7.8	9.1	9.1	14.3	18.2
	19.5	11.7	16.9	7.8	6.5	3.9
	3.9	2.6	20.8	11.7	2.6	3.9
	3.9	5.2	16.9	13	13	3.9
	5.2	5.2	18.2	5.2	19.5	3.9
	3.9	14.3	20.8	18.2	16.9	6.5
	3.9	11.7	13	18.2	10.4	79.3
	13	13	39	10.4	2.6	130
	13	0	56.3333	3.9	1.3	137.8
	13	1.3	37.7	7.8	0	137.8
	13	2.6	41.6	24.7	3.60822e-16	145.6
	5.2	7.21645e-16	16.9	26	0	126.1
	3.9	2.6	15.6	49.4	1.3	91
	1.3	1.3	0	52	0	41.6
	3.9	3.9	1.3	18.2	1.3	27.3
	3.9	3.9	11.7	41.6	1.3	49.4
	1.3	2.6	1.3	93.6	2.6	98.8
	6.5	6.5	58.5	6.5	5.2	89.7
	15.1667	2.16667	86.6667	6.5	2.6	88.4
	14.3	1.3	74.1	2.6	5.2	78
	10.4	3.9	81.9	7.8	6.5	74.1
	3.9	0	92.3	7.8	3.9	32.5
	3.9	7.8	83.2	13	5.2	24.7
	6.5	1.3	91	11.7	7.8	1.3
	1.3	1.3	94.9	15.6	2.6	48.1
	5.2	6.5	94.9	13	0	81.9
	7.8	1.3	97.5	15.6	3.9	20.8
	13	39	39	26	3.9	19.5
	4.33333	17.3333	10.8333	5.2	22.1	42.9
	5.2	10.4	11.7	3.9	7.8	29.9
	1.3	2.6	11.7	5.2	28.6	26
	2.6	11.7	15.6	6.5	31.2	28.6
	2.6	6.5	10.4	10.4	5.2	36.4
	5.2	3.9	14.3	6.5	23.4	18.2
	3.9	1.3	20.8	1.3	16.9	27.3
	1.3	10.4	31.2	3.9	27.3	33.8
	0	9.1	20.8	5.2	6.5	104
	26	0	19.5	23.4	29.9	67.6
	8.66667	2.16667	30.3333	5.2	14.3	42.9
	7.8	3.60822e-16	31.2	5.2	70.2	1.3
	0	3.9	62.4	6.5	96.2	37.7
	1.3	1.3	58.5	5.2	83.2	40.3
	1.3	3.9	55.9	3.9	44.2	33.8
	2.6	1.3	49.4	6.5	40.3	49.4
	2.6	7.8	41.6	3.60822e-16	111.8	84.5
	3.60822e-16	1.3	5.2	10.4	148.2	53.3
	3.9	3.9	13	0	139.1	65
	32.5	13	19.5	7.8	3.9	65
	15.1667	10.8333	13	16.9	5.2	74.1
	10.4	15.6	18.2	15.6	35.1	80.6
	1.3	19.5	15.6	23.4	28.6	75.4
	3.9	7.8	18.2	22.1	19.5	71.5
	3.9	10.4	22.1	22.1	27.3	72.8
	5.2	9.1	14.3	10.4	44.2	61.1
	3.9	3.9	11.7	18.2	41.6	57.2
	3.60822e-16	2.6	3.9	15.6	50.7	53.3
	0	1.3	2.6	23.4	54.6	11.7
	6.5	13	19.5	2.6	55.9	31.2
	2.16667	6.5	30.3333	1.3	39	42.9
	6.5	2.6	31.2	5.2	63.7	37.7
	0	0	20.8	3.9	37.7	11.7
	3.9	1.3	16.9	2.6	14.3	23.4
	2.6	1.3	13	6.5	18.2	32.5
	5.2	1.3	7.8	3.9	50.7	48.1
	5.2	5.2	9.1	1.3	131.3	31.2
	0	11.7	22.1	1.3	153.4	48.1
	2.6	6.5	24.7	1.3	89.7	119.6
	78	19.5	19.5	2.6	9.1	98.8
	6.5	6.5	21.6667	1.3	22.1	102.7
	6.5	6.5	13	3.9	7.8	81.9
	0	3.9	1.3	2.6	10.4	79.3
	7.8	1.3	9.1	16.9	40.3	83.2
	2.6	9.1	19.5	9.1	31.2	78
	3.9	1.3	35.1	6.5	32.5	75.4
	6.5	10.4	36.4	10.4	10.4	67.6
	0	19.5	36.4	6.5	35.1	50.7
	2.6	15.6	35.1	18.2	9.1	5.2
	19.5	13	13	3.9	11.7	13
	10.8333	30.3333	8.66667	1.3	1.3	5.2
	9.1	20.8	5.2	3.9	11.7	24.7
	2.6	9.1	0	2.6	10.4	31.2
	3.9	22.1	19.5	3.9	41.6	35.1
	2.6	2.6	5.2	9.1	40.3	33.8
	0	2.6	13	5.2	24.7	27.3
	2.6	3.9	10.4	0	42.9	1.3
	10.4	5.2	1.3	1.3	24.7	10.4
	7.8	3.9	1.44329e-15	3.9	41.6	152.1
	0	19.5	32.5	3.9	23.4	165.1
	8.66667	13	23.8333	1.3	26	170.3
	3.9	2.6	15.6	6.5	32.5	132.6
	1.3	1.3	19.5	6.5	42.9	76.7
	1.3	11.7	14.3	6.5	36.4	62.4
	5.2	5.2	2.6	1.44329e-15	72.8	78
	7.8	5.2	2.6	3.9	85.8	93.6
	1.3	3.9	18.2	2.6	79.3	96.2
	2.6	1.3	28.6	7.21645e-16	61.1	80.6
	2.6	1.3	23.4	6.5	74.1	26
	6.5	6.5	13	1.3	28.6	15.6
	15.1667	2.16667	13	1.3	24.7	5.2
	9.1	1.3	3.9	9.1	16.9	2.6
	15.6	5.2	3.9	1.3	23.4	1.3
	13	3.9	5.2	23.4	36.4	13
	13	9.1	3.60822e-16	18.2	45.5	22.1
	23.4	9.1	9.1	13	67.6	29.9
	20.8	18.2	13	22.1	61.1	35.1
	13	10.4	10.4	33.8	27.3	37.7
	18.2	10.4	5.2	7.8	15.6	75.4
	6.5	32.5	45.5	53.3	5.2	92.3
	2.16667	10.8333	17.3333	79.3	2.6	92.3
	5.2	7.8	32.5	83.2	6.5	83.2
	1.3	10.4	41.6	83.2	1.3	75.4
	7.21645e-16	1.3	55.9	49.4	3.9	104
	1.3	0	70.2	2.6	3.9	109.2
	7.8	2.6	76.7	57.2	9.1	105.3
	0	11.7	70.2	93.6	3.9	113.1
	2.6	3.9	59.8	107.9	5.2	126.1
	2.6	1.3	41.6	110.5	2.6	133.9
	6.5	19.5	32.5	63.7	7.8	115.7
	0	28.1667	28.1667	61.1	1.3	124.8
	3.9	16.9	28.6	52	3.9	124.8
	0	5.2	24.7	35.1	5.2	127.4
	1.3	5.2	20.8	19.5	9.1	105.3
	3.60822e-16	3.60822e-16	26	5.2	7.8	143
	0	5.2	20.8	11.7	11.7	145.6
	3.60822e-16	3.60822e-16	14.3	29.9	19.5	126.1
	2.6	9.1	22.1	44.2	16.9	119.6
	23.4	1.3	7.8	58.5	7.8	94.9
	19.5	19.5	0	63.7	11.7	98.8
	6.5	47.6667	6.5	36.4	1.3	102.7
	2.6	10.4	3.9	6.5	3.9	110.5
	15.6	1.3	2.6	41.6	13	62.4
	5.2	7.8	3.9	65	15.6	52
	5.2	39	1.3	55.9	16.9	13
	6.5	6.5	1.3	49.4	5.2	40.3
	1.3	3.9	0	22.1	3.9	65
	18.2	1.3	0	22.1	5.2	65
	1.3	3.9	2.6	44.2	0	16.9
	6.5	13	6.5	31.2	40.3	42.9
	0	0	17.3333	18.2	36.4	52
	29.9	1.3	7.8	31.2	7.8	63.7
	1.3	5.2	14.3	26	26	79.3
	1.3	5.2	2.6	32.5	39	84.5
	1.3	3.9	7.21645e-16	20.8	39	78
	2.6	2.6	7.8	32.5	27.3	71.5
	31.2	5.2	2.6	31.2	2.88658e-15	50.7
	1.3	3.9	0	28.6	13	40.3
	1.3	2.6	7.8	22.1	32.5	97.5
	6.5	13	136.5	15.6	6.5	94.9
	4.33333	4.33333	117	10.4	3.9	88.4
	2.6	6.5	109.2	1.3	9.1	93.6
	2.6	9.1	106.6	3.9	16.9	93.6
	2.6	1.3	105.3	3.9	33.8	84.5
	3.60822e-16	7.8	81.9	10.4	28.6	94.9
	3.60822e-16	5.2	81.9	15.6	19.5	102.7
	1.3	11.7	68.9	15.6	2.6	96.2
	5.2	1.3	35.1	15.6	6.5	88.4
	1.3	5.2	10.4	24.7	20.8	15.6
	32.5	0	6.5	2.6	1.3	15.6
	10.8333	19.5	10.8333	6.5	2.6	18.2
	2.6	0	6.5	48.1	14.3	18.2
	7.8	18.2	2.6	50.7	29.9	14.3
	2.6	15.6	1.3	33.8	18.2	23.4
	6.5	18.2	1.3	42.9	2.6	26
	1.3	20.8	1.3	53.3	3.9	26
	0	28.6	3.9	28.6	3.9	32.5
	5.2	22.1	3.9	5.2	3.9	44.2
	0	14.3	2.6	10.4	2.6	71.5
	19.5	26	13	79.3	35.1	70.2
	8.66667	13	2.16667	62.4	23.4	50.7
	3.9	1.3	11.7	44.2	9.1	48.1
	3.9	1.3	13	29.9	13	40.3
	5.2	2.6	23.4	1.3	33.8	20.8
	9.1	6.5	10.4	20.8	36.4	23.4
	3.9	1.3	7.8	31.2	39	41.6
	7.8	15.6	5.2	28.6	11.7	36.4
	5.2	22.1	11.7	39	5.2	50.7
	6.5	23.4	5.2	36.4	7.8	79.3
	45.5	6.5	45.5	9.1	52	74.1
	8.66667	2.16667	19.5	15.6	27.3	66.3
	1.3	1.3	20.8	10.4	27.3	68.9
	5.2	3.9	13	7.8	78	71.5
	3.9	3.60822e-16	18.2	27.3	65	67.6
	10.4	1.3	14.3	33.8	63.7	68.9
	10.4	1.3	10.4	33.8	29.9	71.5
	9.1	1.3	13	41.6	37.7	59.8
	2.6	2.6	11.7	32.5	36.4	39
	9.1	0	24.7	18.2	39	57.2
	6.5	0	45.5	62.4	74.1	63.7
	2.16667	4.33333	17.3333	55.9	58.5	80.6
	1.3	1.3	27.3	48.1	40.3	71.5
	3.9	3.9	26	36.4	29.9	75.4
	6.5	3.9	45.5	1.3	3.9	81.9
	10.4	6.5	44.2	35.1	19.5	68.9
	6.5	5.2	44.2	29.9	18.2	62.4
	1.3	10.4	37.7	42.9	44.2	68.9
	3.9	3.9	55.9	45.5	58.5	68.9
	1.44329e-15	5.2	48.1	11.7	55.9	46.8
	19.5	6.5	39	19.5	9.1	3.9
	15.1667	2.16667	2.16667	42.9	52	2.6
	9.1	5.2	6.5	42.9	55.9	2.6
	7.8	10.4	7.8	32.5	54.6	42.9
	7.8	3.9	3.9	55.9	40.3	26
	9.1	3.9	3.9	63.7	54.6	33.8
	9.1	3.9	11.7	70.2	55.9	16.9
	14.3	9.1	19.5	84.5	72.8	29.9
	11.7	2.6	11.7	91	78	24.7
	11.7	1.3	11.7	54.6	74.1	31.2
	6.5	6.5	13	7.8	16.9	9.1
	4.33333	0	4.33333	7.8	20.8	5.2
	0	1.3	15.6	10.4	39	19.5
	2.6	13	19.5	6.5	36.4	33.8
	1.3	1.3	2.6	11.7	24.7	48.1
	1.3	2.6	1.3	13	7.8	52
	2.6	5.2	7.8	5.2	3.9	61.1
	1.3	0	18.2	3.9	18.2	45.5
	2.6	13	28.6	9.1	32.5	37.7
	0	5.2	5.2	1.3	35.1	44.2
	6.5	32.5	19.5	9.1	20.8	31.2
	2.16667	30.3333	4.33333	14.3	26	53.3
	1.3	13	6.5	11.7	31.2	71.5
	0	13	10.4	6.5	19.5	62.4
	22.1	7.8	3.9	11.7	40.3	46.8
	13	5.2	1.3	11.7	27.3	62.4
	2.6	6.5	2.6	9.1	50.7	33.8
	13	16.9	9.1	11.7	28.6	49.4
	11.7	9.1	5.2	9.1	55.9	52
	9.1	13	14.3	0	39	54.6
	26	19.5	6.5	3.9	132.6	58.5
	13	6.5	26	3.9	130	70.2
	6.5	6.5	33.8	14.3	76.7	83.2
	14.3	10.4	36.4	14.3	62.4	78
	11.7	6.5	35.1	35.1	35.1	78
	7.8	13	23.4	33.8	1.3	78
	7.8	7.8	9.1	37.7	19.5	101.4
	11.7	13	9.1	33.8	52	92.3
	9.1	5.2	1.3	11.7	44.2	96.2
	5.2	11.7	10.4	3.9	63.7	22.1
	13	6.5	6.5	2.6	45.5	6.5
	13	2.16667	6.5	7.8	23.4	2.6
	7.8	3.60822e-16	2.6	18.2	14.3	3.60822e-16
	5.2	5.2	3.9	23.4	42.9	6.5
	2.6	2.6	1.3	31.2	96.2	32.5
	2.6	16.9	3.9	36.4	111.8	24.7
	5.2	10.4	2.6	35.1	106.6	48.1
	13	3.9	3.9	24.7	97.5	62.4
	24.7	5.2	2.6	35.1	94.9	65
	18.2	9.1	1.3	31.2	39	79.3
	26	19.5	52	9.1	28.6	71.5
	2.16667	8.66667	15.1667	6.5	15.6	62.4
	0	1.3	18.2	1.3	61.1	65
	5.2	5.2	7.8	0	67.6	29.9
	1.3	3.9	26	0	83.2	40.3
	0	6.5	37.7	7.8	89.7	33.8
	0	2.6	50.7	7.8	83.2	29.9
	1.3	5.2	57.2	3.9	42.9	31.2
	1.3	1.3	67.6	9.1	29.9	36.4
	1.3	3.9	63.7	7.8	19.5	85.8
	6.5	13	13	5.2	0	84.5
	4.33333	2.16667	28.1667	1.3	5.2	70.2
	1.3	2.6	27.3	3.9	6.5	62.4
	2.6	5.2	31.2	11.7	18.2	55.9
	1.3	2.6	27.3	7.8	20.8	40.3
	6.5	1.3	35.1	3.9	6.5	29.9
	7.8	2.6	29.9	15.6	3.9	1.3
	1.3	5.2	27.3	5.2	2.6	37.7
	3.9	1.3	24.7	5.2	0	83.2
	2.6	3.9	26	11.7	6.5	118.3
	6.5	19.5	39	3.9	40.3	127.4
	6.5	2.16667	26	5.2	53.3	132.6
	1.3	6.5	33.8	14.3	78	105.3
	2.6	10.4	54.6	11.7	75.4	80.6
	3.60822e-16	3.9	63.7	3.9	50.7	54.6
	2.6	6.5	57.2	26	6.5	15.6
	5.2	2.6	45.5	57.2	23.4	41.6
	11.7	1.3	35.1	85.8	76.7	70.2
	6.5	3.9	1.44329e-15	117	74.1	92.3
	14.3	6.5	22.1	109.2	65	68.9
	110.5	19.5	13	70.2	27.3	114.4
	13	8.66667	13	76.7	5.77316e-15	109.2
	22.1	6.5	7.8	83.2	15.6	105.3
	0	6.5	5.2	80.6	41.6	89.7
	1.3	1.3	1.3	27.3	23.4	109.2
	13	5.2	1.3	2.6	7.8	66.3
	26	7.8	10.4	29.9	0	68.9
	1.3	0	10.4	54.6	7.8	81.9
	1.80411e-15	7.8	6.5	63.7	3.9	78
	3.9	1.3	0	63.7	23.4	10.4
	0	0	0	11.7	7.8	13
	2.16667	8.66667	4.33333	20.8	23.4	28.6
	3.9	5.2	2.6	37.7	6.5	26
	5.2	10.4	1.3	48.1	35.1	23.4
	3.9	2.6	13	62.4	39	39
	11.7	7.8	7.8	70.2	37.7	33.8
	11.7	11.7	9.1	58.5	85.8	33.8
	7.8	15.6	16.9	52	78	24.7
	5.2	10.4	22.1	27.3	35.1	18.2
	6.5	13	31.2	26	62.4	18.2
	26	6.5	0	24.7	13	31.2
	4.33333	0	6.5	10.4	0	13
	5.2	2.6	5.2	42.9	1.3	6.5
	15.6	1.3	6.5	37.7	24.7	6.5
	1.3	3.9	10.4	40.3	48.1	16.9
	2.6	3.9	14.3	45.5	70.2	7.8
	18.2	1.3	10.4	70.2	78	15.6
	6.5	2.6	5.2	72.8	106.6	15.6
	3.9	0	1.3	66.3	100.1	9.1
	13	1.3	7.8	61.1	42.9	33.8
	6.5	6.5	13	20.8	1.3	53.3
	8.66667	4.33333	23.8333	29.9	2.6	66.3
	16.9	1.3	33.8	39	1.3	61.1
	6.5	2.6	32.5	27.3	0	66.3
	11.7	2.6	18.2	16.9	3.9	62.4
	15.6	6.5	20.8	10.4	3.9	58.5
	9.1	6.5	22.1	32.5	5.2	44.2
	1.44329e-15	10.4	11.7	55.9	1.44329e-15	55.9
	6.5	11.7	16.9	36.4	1.3	37.7
	9.1	14.3	11.7	45.5	6.5	49.4
	0	0	26	2.6	23.4	92.3
	0	10.8333	10.8333	2.6	33.8	113.1
	0	27.3	6.5	3.9	44.2	124.8
	1.3	35.1	1.3	5.2	40.3	117
	1.3	32.5	0	1.3	33.8	84.5
	1.3	31.2	6.5	5.2	15.6	29.9
	3.9	10.4	7.8	7.8	1.3	29.9
	1.3	5.2	3.9	13	29.9	89.7
	0	9.1	5.2	13	24.7	126.1
	1.3	20.8	2.6	1.44329e-15	36.4	80.6
	6.5	39	71.5	7.8	22.1	89.7
	2.16667	21.6667	10.8333	27.3	11.7	100.1
	3.9	14.3	3.9	31.2	27.3	88.4
	0	9.1	5.2	23.4	13	93.6
	3.9	3.9	1.3	32.5	22.1	101.4
	2.6	5.2	3.9	23.4	5.2	107.9
	2.6	2.6	5.2	2.6	7.8	111.8
	1.3	13	16.9	2.6	11.7	113.1
	1.3	9.1	14.3	1.3	1.3	104
	0	13	18.2	3.9	28.6	11.7
	0	39	6.5	24.7	33.8	24.7
	8.66667	28.1667	8.66667	19.5	22.1	57.2
	5.2	14.3	11.7	3.9	5.2	58.5
	13	5.2	11.7	18.2	19.5	76.7
	13	14.3	18.2	15.6	35.1	70.2
	9.1	1.08247e-15	20.8	14.3	42.9	61.1
	11.7	10.4	22.1	24.7	44.2	33.8
	3.9	1.3	23.4	10.4	32.5	18.2
	7.21645e-16	6.5	24.7	11.7	31.2	1.3
	1.3	3.9	16.9	22.1	29.9	22.1
	6.5	19.5	13	6.5	26	31.2
	4.33333	2.16667	2.16667	16.9	19.5	37.7
	1.3	2.6	1.3	19.5	7.8	46.8
	1.3	3.9	3.60822e-16	15.6	18.2	33.8
	9.1	0	1.3	63.7	3.9	53.3
	1.3	5.2	1.3	55.9	9.1	54.6
	5.2	0	5.2	68.9	37.7	62.4
	1.3	7.8	10.4	44.2	28.6	61.1
	1.3	10.4	14.3	14.3	26	78
	7.8	10.4	5.2	46.8	15.6	117
	6.5	6.5	13	6.5	23.4	132.6
	4.33333	0	10.8333	2.6	14.3	114.4
	2.6	0	2.6	18.2	0	98.8
	1.3	2.6	6.5	28.6	10.4	66.3
	1.3	1.3	26	33.8	14.3	40.3
	5.2	3.9	40.3	42.9	19.5	15.6
	10.4	2.6	27.3	48.1	9.1	2.6
	5.2	5.2	36.4	42.9	5.2	11.7
	7.8	3.60822e-16	46.8	52	13	9.1
	2.6	3.60822e-16	41.6	27.3	13	13
	26	13	13	41.6	5.2	11.7
	2.16667	2.16667	4.33333	41.6	11.7	27.3
	9.1	6.5	6.5	55.9	31.2	24.7
	9.1	3.9	0	46.8	40.3	42.9
	9.1	1.3	0	46.8	24.7	37.7
	14.3	9.1	2.6	27.3	23.4	53.3
	1.3	7.8	6.5	55.9	16.9	40.3
	5.2	9.1	3.9	39	15.6	79.3
	1.3	10.4	3.9	15.6	20.8	44.2
	0	18.2	9.1	14.3	45.5	42.9
	13	26	26	32.5	2.88658e-15	40.3
	4.33333	6.5	17.3333	3.9	1.3	32.5
	22.1	1.3	3.9	9.1	28.6	10.4
	28.6	1.3	1.3	22.1	53.3	32.5
	1.3	11.7	1.3	33.8	28.6	48.1
	26	0	3.60822e-16	35.1	49.4	44.2
	5.2	6.5	16.9	79.3	65	70.2
	1.3	1.44329e-15	23.4	71.5	46.8	67.6
	1.3	3.9	22.1	63.7	14.3	54.6
	19.5	9.1	28.6	54.6	46.8	91
	0	0	19.5	22.1	3.9	87.1
	32.5	2.16667	19.5	10.4	2.6	93.6
	22.1	9.1	22.1	1.3	7.21645e-16	87.1
	20.8	11.7	29.9	16.9	5.2	105.3
	5.2	7.8	28.6	28.6	1.3	83.2
	2.6	9.1	29.9	27.3	2.6	88.4
	2.6	6.5	20.8	78	2.6	96.2
	2.6	6.5	20.8	80.6	9.1	88.4
	20.8	1.3	19.5	70.2	7.8	81.9
	5.2	6.5	11.7	57.2	5.2	16.9
	0	19.5	6.5	11.7	7.8	15.6
	0	23.8333	2.16667	1.3	6.5	5.2
	1.3	9.1	3.9	3.9	9.1	3.9
	2.6	10.4	1.3	1.3	19.5	6.5
	5.2	10.4	3.9	1.3	26	24.7
	5.2	0	7.8	2.6	28.6	10.4
	2.6	3.9	9.1	5.2	7.8	26
	2.6	1.3	9.1	6.5	3.9	27.3
	5.2	11.7	7.21645e-16	1.3	11.7	42.9
	2.6	14.3	6.5	11.7	15.6	35.1
	6.5	19.5	39	128.7	3.9	45.5
	6.5	15.1667	4.33333	91	9.1	27.3
	14.3	14.3	2.6	45.5	14.3	31.2
	7.8	24.7	3.9	63.7	19.5	41.6
	3.9	26	0	62.4	7.8	46.8
	11.7	35.1	1.3	49.4	2.6	37.7
	11.7	32.5	1.3	45.5	9.1	46.8
	3.9	37.7	1.3	52	24.7	75.4
	10.4	32.5	5.2	3.9	1.44329e-15	70.2
	16.9	22.1	15.6	14.3	20.8	20.8
	0	58.5	52	32.5	15.6	37.7
	0	19.5	0	1.3	5.2	48.1
	2.6	7.8	1.3	14.3	7.8	46.8
	0	5.2	10.4	48.1	13	40.3
	2.6	5.2	3.9	48.1	23.4	40.3
	1.3	9.1	3.60822e-16	44.2	7.8	18.2
	2.6	20.8	7.8	40.3	41.6	1.3
	2.6	11.7	3.9	55.9	10.4	6.5
	0	23.4	2.6	44.2	14.3	16.9
	2.6	20.8	7.8	46.8	23.4	33.8
	0	0	13	6.5	14.3	32.5
	0	0	2.16667	19.5	23.4	39
	3.9	5.2	9.1	32.5	24.7	33.8
	1.3	11.7	7.8	15.6	27.3	20.8
	10.4	6.5	11.7	19.5	41.6	31.2
	7.8	9.1	11.7	29.9	62.4	22.1
	7.8	2.6	7.8	9.1	67.6	13
	2.6	6.5	2.6	5.2	98.8	9.1
	5.2	2.6	5.2	22.1	87.1	24.7
	2.6	2.6	1.3	24.7	75.4	75.4
	19.5	19.5	65	13	22.1	85.8
	2.16667	4.33333	39	14.3	42.9	76.7
	2.6	1.3	41.6	15.6	20.8	78
	9.1	11.7	50.7	16.9	9.1	83.2
	13	9.1	55.9	15.6	27.3	75.4
	7.8	20.8	58.5	18.2	9.1	83.2
	5.2	6.5	66.3	14.3	13	93.6
	1.3	9.1	71.5	19.5	7.8	106.6
	1.3	0	53.3	28.6	27.3	106.6
	2.6	2.6	52	27.3	5.2	15.6
	6.5	6.5	13	5.2	41.6	18.2
	26	0	8.66667	6.5	54.6	23.4
	16.9	5.2	2.6	7.8	18.2	26
	20.8	13	9.1	3.9	10.4	22.1
	1.3	16.9	20.8	1.44329e-15	11.7	7.8
	2.6	15.6	6.5	9.1	58.5	3.9
	5.2	2.6	1.3	2.6	68.9	5.2
	2.6	2.6	2.6	2.6	53.3	10.4
	1.3	5.2	6.5	1.3	33.8	19.5
	1.3	9.1	15.6	5.2	37.7	96.2
	6.5	6.5	45.5	0	19.5	81.9
	2.16667	15.1667	54.1667	2.6	11.7	57.2
	0	15.6	44.2	1.3	32.5	54.6
	0	1.3	42.9	0	27.3	40.3
	3.9	6.5	44.2	1.3	59.8	9.1
	3.9	6.5	40.3	2.6	53.3	11.7
	3.9	24.7	41.6	0	39	13
	1.3	19.5	41.6	3.9	22.1	96.2
	3.60822e-16	37.7	42.9	1.3	44.2	109.2
	2.6	19.5	45.5	1.3	28.6	45.5
	6.5	0	19.5	16.9	13	50.7
	0	6.5	15.1667	1.3	1.3	49.4
	2.6	7.8	16.9	2.6	3.9	42.9
	5.2	11.7	20.8	2.6	3.60822e-16	61.1
	3.9	3.9	28.6	2.6	7.8	67.6
	2.6	5.2	29.9	3.9	11.7	75.4
[truncated: 2,293 more rows]

## Sheet: Supp. Fig. 3b
b.
	L (µm)
Time	0-1h	0-1h	0-1h	9-10h	9-10h	9-10h
	Ctl	Med	Cond	Ctl	Med	Cond
	49.4	66.3	72.8	81.9	78	66.3
	50.7	66.3	70.2	80.6	80.6	61.1
	52	67.6	70.2	93.6	70.2	53.3
	53.3	65	74.1	97.5	71.5	57.2
	53.3	63.7	72.8	96.2	76.7	62.4
	54.6	65	78	97.5	75.4	68.9
	54.6	65	80.6	98.8	75.4	63.7
	61.1	61.1	66.3	102.7	75.4	59.8
	55.9	66.3	74.1	92.3	76.7	61.1
	57.2	66.3	71.5	78	76.7	57.2
	52	42.9	98.8	75.4	49.4	70.2
	54.6	40.3	104	80.6	67.6	61.1
	54.6	40.3	101.4	83.2	59.8	57.2
	53.3	40.3	98.8	83.2	55.9	65
	55.9	41.6	93.6	80.6	65	68.9
	57.2	45.5	89.7	84.5	49.4	67.6
	58.5	41.6	85.8	83.2	53.3	61.1
	58.5	42.9	76.7	85.8	49.4	57.2
	58.5	42.9	81.9	83.2	54.6	61.1
	59.8	41.6	84.5	83.2	59.8	62.4
	50.7	42.9	119.6	65	67.6	89.7
	53.3	40.3	110.5	62.4	67.6	98.8
	49.4	41.6	111.8	57.2	63.7	98.8
	52	41.6	133.9	54.6	58.5	93.6
	50.7	41.6	105.3	63.7	61.1	71.5
	53.3	45.5	87.1	50.7	67.6	81.9
	50.7	40.3	76.7	57.2	67.6	91
	52	41.6	85.8	54.6	62.4	104
	49.4	42.9	72.8	57.2	62.4	105.3
	46.8	41.6	66.3	57.2	61.1	76.7
	48.1	70.2	58.5	78	59.8	65
	46.8	87.1	62.4	76.7	67.6	66.3
	46.8	89.7	65	70.2	70.2	59.8
	45.5	106.6	66.3	76.7	74.1	61.1
	49.4	111.8	59.8	74.1	71.5	63.7
	48.1	122.2	67.6	81.9	68.9	66.3
	48.1	128.7	67.6	81.9	75.4	61.1
	49.4	128.7	63.7	79.3	74.1	65
	48.1	133.9	63.7	75.4	78	63.7
	48.1	136.5	62.4	74.1	84.5	62.4
	44.2	46.8	88.4	70.2	94.9	94.9
	41.6	48.1	91	65	87.1	101.4
	52	46.8	93.6	70.2	88.4	110.5
	49.4	46.8	91	66.3	94.9	102.7
	54.6	48.1	88.4	71.5	75.4	105.3
	46.8	45.5	88.4	79.3	85.8	113.1
	48.1	52	87.1	81.9	96.2	117
	49.4	46.8	87.1	75.4	93.6	120.9
	54.6	54.6	106.6	75.4	104	114.4
	58.5	48.1	107.9	75.4	98.8	102.7
	65	45.5	59.8	102.7	70.2	96.2
	65	63.7	59.8	106.6	75.4	102.7
	65	65	50.7	105.3	87.1	65
	68.9	58.5	63.7	102.7	72.8	71.5
	71.5	63.7	53.3	104	76.7	62.4
	68.9	81.9	53.3	104	55.9	63.7
	75.4	83.2	53.3	105.3	61.1	62.4
	75.4	81.9	46.8	115.7	71.5	102.7
	72.8	81.9	53.3	115.7	58.5	100.1
	78	83.2	68.9	110.5	76.7	101.4
	67.6	68.9	75.4	110.5	79.3	83.2
	70.2	71.5	71.5	109.2	85.8	85.8
	74.1	71.5	71.5	113.1	87.1	97.5
	80.6	75.4	72.8	110.5	89.7	94.9
	87.1	72.8	111.8	110.5	85.8	114.4
	88.4	72.8	110.5	114.4	88.4	118.3
	87.1	70.2	109.2	114.4	85.8	123.5
	87.1	75.4	117	113.1	85.8	124.8
	87.1	72.8	118.3	114.4	85.8	120.9
	80.6	76.7	114.4	115.7	79.3	118.3
	44.2	41.6	63.7	75.4	45.5	97.5
	44.2	42.9	62.4	88.4	48.1	94.9
	44.2	41.6	61.1	98.8	42.9	97.5
	45.5	40.3	63.7	68.9	41.6	107.9
	46.8	39	66.3	63.7	49.4	110.5
	46.8	45.5	66.3	57.2	48.1	102.7
	46.8	42.9	66.3	54.6	44.2	107.9
	44.2	44.2	70.2	61.1	50.7	111.8
	44.2	44.2	75.4	66.3	46.8	110.5
	44.2	46.8	78	61.1	48.1	110.5
	39	40.3	113.1	72.8	54.6	167.7
	40.3	42.9	115.7	80.6	48.1	169
	42.9	42.9	131.3	85.8	53.3	178.1
	40.3	39	123.5	85.8	53.3	182
	46.8	40.3	124.8	71.5	58.5	178.1
	46.8	39	130	68.9	55.9	167.7
	46.8	44.2	133.9	79.3	52	167.7
	46.8	45.5	144.3	87.1	50.7	161.2
	48.1	39	144.3	79.3	53.3	162.5
	48.1	40.3	143	84.5	63.7	153.4
	42.9	59.8	50.7	74.1	83.2	71.5
	40.3	71.5	48.1	74.1	85.8	65
	41.6	78	42.9	72.8	84.5	66.3
	42.9	63.7	44.2	80.6	85.8	75.4
	45.5	63.7	46.8	81.9	101.4	63.7
	41.6	67.6	41.6	78	101.4	52
	48.1	67.6	45.5	81.9	106.6	65
	44.2	66.3	52	79.3	104	71.5
	42.9	63.7	55.9	79.3	106.6	70.2
	48.1	65	50.7	81.9	106.6	85.8
	59.8	75.4	62.4	119.6	76.7	53.3
	68.9	79.3	61.1	113.1	81.9	57.2
	70.2	72.8	61.1	114.4	80.6	58.5
	65	68.9	61.1	113.1	80.6	66.3
	67.6	80.6	62.4	109.2	80.6	67.6
	71.5	76.7	61.1	113.1	83.2	66.3
	68.9	75.4	62.4	111.8	87.1	72.8
	71.5	78	62.4	119.6	83.2	70.2
	71.5	72.8	61.1	114.4	79.3	66.3
	75.4	75.4	61.1	120.9	83.2	76.7
	59.8	45.5	89.7	61.1	53.3	96.2
	57.2	46.8	91	59.8	50.7	93.6
	37.7	45.5	91	75.4	54.6	98.8
	36.4	45.5	91	68.9	59.8	101.4
	41.6	44.2	94.9	67.6	58.5	102.7
	57.2	45.5	88.4	72.8	62.4	98.8
	59.8	45.5	89.7	68.9	62.4	101.4
	54.6	46.8	89.7	78	72.8	98.8
	65	45.5	91	88.4	58.5	101.4
	59.8	45.5	89.7	67.6	65	106.6
	48.1	71.5	84.5	72.8	89.7	89.7
	46.8	67.6	80.6	72.8	91	98.8
	46.8	71.5	78	70.2	92.3	94.9
	49.4	68.9	76.7	70.2	91	89.7
	50.7	89.7	72.8	70.2	98.8	91
	50.7	67.6	72.8	67.6	94.9	83.2
	52	72.8	72.8	65	81.9	87.1
	52	76.7	71.5	68.9	75.4	88.4
	53.3	67.6	80.6	78	75.4	91
	53.3	67.6	92.3	74.1	72.8	96.2
	44.2	52	75.4	76.7	75.4	91
	42.9	50.7	83.2	80.6	83.2	83.2
	41.6	50.7	70.2	80.6	61.1	79.3
	44.2	48.1	72.8	81.9	67.6	80.6
	45.5	50.7	75.4	71.5	84.5	71.5
	44.2	49.4	81.9	75.4	61.1	68.9
	46.8	50.7	79.3	76.7	63.7	72.8
	71.5	50.7	78	106.6	79.3	83.2
	45.5	49.4	79.3	78	76.7	91
	49.4	48.1	81.9	75.4	68.9	80.6
	40.3	61.1	48.1	75.4	102.7	68.9
	39	67.6	61.1	67.6	93.6	55.9
	41.6	66.3	55.9	61.1	92.3	48.1
	40.3	67.6	58.5	61.1	97.5	53.3
	40.3	63.7	63.7	62.4	93.6	59.8
	41.6	67.6	59.8	70.2	94.9	61.1
	42.9	65	57.2	67.6	94.9	58.5
	41.6	68.9	59.8	61.1	93.6	57.2
	39	71.5	61.1	66.3	94.9	70.2
	41.6	70.2	65	67.6	96.2	75.4
	40.3	45.5	57.2	58.5	88.4	71.5
	40.3	46.8	57.2	58.5	83.2	68.9
	39	48.1	57.2	57.2	81.9	75.4
	39	48.1	58.5	59.8	84.5	71.5
	39	71.5	63.7	58.5	85.8	71.5
	37.7	50.7	59.8	59.8	87.1	68.9
	39	49.4	61.1	59.8	89.7	70.2
	40.3	48.1	63.7	54.6	85.8	74.1
	40.3	46.8	63.7	57.2	93.6	75.4
	40.3	53.3	62.4	58.5	91	74.1
	50.7	48.1	75.4	80.6	76.7	55.9
	53.3	48.1	75.4	85.8	76.7	96.2
	57.2	48.1	76.7	88.4	75.4	55.9
	58.5	48.1	78	89.7	76.7	57.2
	58.5	49.4	71.5	87.1	75.4	50.7
	59.8	49.4	74.1	87.1	75.4	53.3
	62.4	50.7	70.2	88.4	78	55.9
	66.3	50.7	70.2	85.8	83.2	50.7
	66.3	52	68.9	83.2	85.8	53.3
	61.1	52	61.1	88.4	87.1	55.9
	58.5	44.2	97.5	63.7	75.4	79.3
	55.9	45.5	98.8	68.9	65	68.9
	57.2	44.2	102.7	68.9	78	54.6
	62.4	46.8	97.5	67.6	83.2	63.7
	57.2	46.8	101.4	71.5	75.4	59.8
	59.8	48.1	97.5	67.6	74.1	52
	59.8	57.2	100.1	74.1	79.3	49.4
	61.1	54.6	104	78	81.9	53.3
	63.7	54.6	101.4	78	67.6	61.1
	63.7	48.1	96.2	76.7	76.7	75.4
	45.5	49.4	45.5	92.3	59.8	59.8
	45.5	52	49.4	93.6	57.2	50.7
	45.5	53.3	55.9	94.9	58.5	59.8
	46.8	54.6	49.4	96.2	59.8	58.5
	49.4	50.7	50.7	100.1	58.5	49.4
	50.7	62.4	53.3	101.4	63.7	46.8
	52	63.7	54.6	101.4	63.7	55.9
	49.4	52	66.3	102.7	57.2	48.1
	52	63.7	72.8	94.9	57.2	58.5
	52	59.8	62.4	96.2	57.2	52
	48.1	46.8	130	75.4	59.8	97.5
	46.8	42.9	126.1	62.4	63.7	100.1
	50.7	52	128.7	63.7	65	74.1
	46.8	55.9	127.4	61.1	61.1	75.4
	45.5	54.6	122.2	63.7	66.3	72.8
	46.8	58.5	115.7	62.4	63.7	107.9
	46.8	54.6	104	62.4	68.9	107.9
	46.8	55.9	88.4	62.4	72.8	101.4
	46.8	55.9	76.7	65	67.6	97.5
	46.8	58.5	76.7	63.7	68.9	98.8
	46.8	46.8	132.6	59.8	68.9	79.3
	46.8	44.2	118.3	58.5	66.3	78
	46.8	46.8	117	58.5	63.7	84.5
	46.8	44.2	115.7	57.2	61.1	81.9
	42.9	44.2	102.7	59.8	61.1	88.4
	46.8	44.2	100.1	55.9	55.9	89.7
	46.8	45.5	85.8	55.9	66.3	87.1
	46.8	46.8	76.7	57.2	63.7	84.5
	46.8	46.8	84.5	65	63.7	81.9
	50.7	46.8	79.3	63.7	63.7	80.6
	58.5	36.4	83.2	75.4	41.6	102.7
	63.7	37.7	92.3	67.6	41.6	106.6
	63.7	37.7	101.4	67.6	45.5	96.2
	65	35.1	89.7	63.7	46.8	88.4
	62.4	35.1	93.6	63.7	46.8	94.9
	63.7	40.3	96.2	62.4	41.6	81.9
	61.1	37.7	85.8	70.2	42.9	71.5
	61.1	40.3	96.2	72.8	41.6	75.4
	63.7	40.3	88.4	68.9	42.9	91
	62.4	40.3	76.7	85.8	40.3	98.8
	76.7	48.1	105.3	106.6	75.4	62.4
	74.1	46.8	100.1	87.1	62.4	65
	75.4	49.4	75.4	107.9	54.6	78
	75.4	48.1	78	104	52	61.1
	71.5	48.1	87.1	118.3	54.6	65
	66.3	49.4	85.8	122.2	46.8	62.4
	66.3	48.1	85.8	114.4	49.4	63.7
	62.4	50.7	84.5	92.3	52	58.5
	71.5	46.8	84.5	106.6	50.7	57.2
	78	46.8	80.6	109.2	48.1	63.7
	44.2	41.6	42.9	94.9	72.8	53.3
	42.9	44.2	41.6	92.3	72.8	57.2
	41.6	45.5	42.9	89.7	74.1	63.7
	42.9	42.9	45.5	94.9	72.8	65
	42.9	42.9	48.1	65	68.9	68.9
	44.2	44.2	75.4	89.7	66.3	79.3
	44.2	45.5	54.6	101.4	66.3	85.8
	42.9	49.4	54.6	65	66.3	102.7
	45.5	46.8	59.8	101.4	75.4	113.1
	49.4	45.5	55.9	104	70.2	120.9
	70.2	49.4	66.3	81.9	79.3	97.5
	71.5	48.1	75.4	85.8	80.6	75.4
	72.8	49.4	79.3	91	79.3	68.9
	76.7	53.3	89.7	87.1	81.9	58.5
	76.7	58.5	94.9	89.7	78	61.1
	76.7	48.1	85.8	97.5	91	67.6
	80.6	55.9	88.4	100.1	78	88.4
	83.2	45.5	66.3	98.8	78	94.9
	83.2	54.6	74.1	94.9	80.6	89.7
	85.8	46.8	72.8	89.7	79.3	94.9
	72.8	37.7	49.4	118.3	62.4	87.1
	72.8	37.7	48.1	118.3	49.4	89.7
	71.5	39	46.8	114.4	48.1	91
	72.8	39	48.1	104	59.8	78
	70.2	39	48.1	98.8	68.9	81.9
	72.8	37.7	49.4	91	63.7	71.5
	68.9	37.7	48.1	87.1	58.5	63.7
	74.1	37.7	50.7	88.4	55.9	66.3
	72.8	40.3	55.9	89.7	61.1	76.7
	68.9	37.7	55.9	85.8	55.9	91
	66.3	39	62.4	91	50.7	59.8
	61.1	39	59.8	88.4	45.5	55.9
	68.9	41.6	57.2	91	50.7	57.2
	59.8	39	55.9	91	55.9	49.4
	59.8	40.3	53.3	101.4	45.5	52
	62.4	41.6	46.8	97.5	57.2	48.1
	63.7	37.7	46.8	91	52	55.9
	59.8	39	52	91	52	70.2
	62.4	37.7	54.6	92.3	58.5	67.6
	66.3	40.3	54.6	91	49.4	75.4
	67.6	41.6	94.9	83.2	45.5	110.5
	75.4	41.6	106.6	87.1	45.5	113.1
	78	39	85.8	97.5	42.9	110.5
	75.4	41.6	84.5	85.8	46.8	115.7
	76.7	40.3	76.7	94.9	52	119.6
	78	41.6	78	93.6	52	115.7
	81.9	40.3	72.8	97.5	49.4	110.5
	84.5	44.2	71.5	101.4	57.2	105.3
	85.8	41.6	75.4	93.6	53.3	110.5
	84.5	41.6	74.1	89.7	54.6	107.9
	39	53.3	104	53.3	70.2	88.4
	48.1	62.4	101.4	54.6	68.9	76.7
	41.6	52	91	53.3	70.2	72.8
	45.5	54.6	96.2	57.2	70.2	81.9
	37.7	67.6	96.2	57.2	70.2	102.7
	44.2	61.1	96.2	57.2	70.2	111.8
	44.2	53.3	91	58.5	72.8	97.5
	39	59.8	81.9	58.5	71.5	105.3
	39	57.2	96.2	54.6	70.2	87.1
	36.4	54.6	93.6	55.9	74.1	87.1
	54.6	52	80.6	81.9	61.1	88.4
	57.2	52	71.5	96.2	63.7	89.7
	62.4	42.9	83.2	87.1	58.5	89.7
	59.8	48.1	75.4	79.3	59.8	91
	55.9	46.8	72.8	71.5	57.2	93.6
	57.2	44.2	79.3	74.1	59.8	89.7
	57.2	40.3	85.8	83.2	68.9	100.1
	53.3	42.9	75.4	88.4	49.4	87.1
	59.8	49.4	74.1	91	63.7	84.5
	63.7	46.8	71.5	74.1	58.5	76.7
	65	40.3	87.1	58.5	65	140.4
	54.6	42.9	85.8	68.9	66.3	97.5
	54.6	40.3	93.6	63.7	80.6	93.6
	54.6	42.9	96.2	58.5	88.4	89.7
	55.9	45.5	89.7	63.7	65	102.7
	68.9	46.8	94.9	63.7	61.1	83.2
	54.6	41.6	93.6	74.1	49.4	75.4
	57.2	42.9	89.7	79.3	57.2	74.1
	57.2	42.9	87.1	78	57.2	70.2
	57.2	41.6	83.2	78	68.9	78
	58.5	37.7	50.7	58.5	58.5	53.3
	61.1	39	48.1	61.1	61.1	53.3
	59.8	40.3	52	66.3	66.3	58.5
	54.6	40.3	55.9	68.9	61.1	63.7
	52	42.9	57.2	72.8	66.3	52
	49.4	40.3	57.2	71.5	61.1	71.5
	55.9	44.2	58.5	67.6	63.7	79.3
	57.2	42.9	57.2	74.1	59.8	85.8
	55.9	42.9	57.2	67.6	61.1	87.1
	58.5	42.9	58.5	63.7	59.8	91
	45.5	46.8	106.6	67.6	67.6	91
	48.1	41.6	100.1	66.3	65	71.5
	46.8	36.4	94.9	70.2	65	72.8
	46.8	44.2	109.2	63.7	66.3	75.4
	46.8	42.9	97.5	68.9	58.5	68.9
	44.2	42.9	106.6	71.5	63.7	80.6
	45.5	45.5	92.3	75.4	72.8	79.3
	48.1	40.3	93.6	75.4	55.9	78
	44.2	40.3	91	71.5	63.7	87.1
	42.9	42.9	110.5	68.9	67.6	75.4
	44.2	44.2	55.9	76.7	70.2	70.2
	42.9	44.2	54.6	72.8	65	76.7
	42.9	42.9	58.5	74.1	66.3	67.6
	44.2	49.4	54.6	74.1	66.3	67.6
	45.5	48.1	55.9	70.2	67.6	59.8
	46.8	48.1	58.5	72.8	70.2	54.6
	44.2	50.7	58.5	71.5	74.1	85.8
	49.4	44.2	59.8	71.5	72.8	52
	48.1	44.2	58.5	74.1	66.3	63.7
	49.4	48.1	55.9	75.4	66.3	59.8
	55.9	46.8	61.1	78	70.2	55.9
	55.9	48.1	66.3	78	70.2	53.3
	57.2	45.5	67.6	78	67.6	55.9
	59.8	50.7	61.1	76.7	63.7	52
	61.1	46.8	58.5	80.6	67.6	53.3
	61.1	46.8	63.7	74.1	63.7	55.9
	66.3	50.7	65	78	68.9	57.2
	62.4	46.8	67.6	76.7	70.2	66.3
	65	46.8	61.1	67.6	71.5	55.9
	65	46.8	63.7	67.6	71.5	58.5
	59.8	50.7	65	59.8	81.9	84.5
	41.6	55.9	62.4	61.1	84.5	80.6
	44.2	55.9	63.7	62.4	79.3	58.5
	45.5	54.6	74.1	62.4	83.2	85.8
	45.5	55.9	71.5	59.8	74.1	78
	44.2	54.6	75.4	62.4	78	75.4
	46.8	55.9	74.1	65	79.3	68.9
	44.2	55.9	67.6	61.1	94.9	57.2
	45.5	54.6	65	66.3	87.1	58.5
	46.8	57.2	58.5	65	81.9	62.4
	66.3	52	96.2	75.4	84.5	57.2
	67.6	58.5	97.5	78	70.2	54.6
	67.6	54.6	98.8	71.5	76.7	58.5
	67.6	57.2	100.1	67.6	74.1	57.2
	70.2	49.4	97.5	74.1	71.5	48.1
	67.6	49.4	96.2	63.7	63.7	48.1
	68.9	49.4	98.8	70.2	57.2	54.6
	70.2	53.3	102.7	75.4	57.2	48.1
	66.3	53.3	100.1	79.3	61.1	54.6
	72.8	55.9	101.4	80.6	58.5	57.2
	55.9	44.2	55.9	104	61.1	52
	55.9	44.2	48.1	104	61.1	54.6
	54.6	46.8	53.3	98.8	63.7	46.8
	89.7	44.2	52	100.1	62.4	50.7
	54.6	44.2	52	101.4	59.8	57.2
	54.6	48.1	48.1	101.4	58.5	63.7
	57.2	48.1	52	102.7	61.1	49.4
	55.9	44.2	55.9	102.7	65	46.8
	58.5	48.1	63.7	105.3	66.3	53.3
	54.6	45.5	57.2	107.9	76.7	54.6
	40.3	55.9	85.8	66.3	89.7	92.3
	42.9	55.9	80.6	66.3	81.9	107.9
	42.9	57.2	78	68.9	81.9	102.7
	42.9	61.1	76.7	70.2	88.4	92.3
	42.9	54.6	101.4	76.7	97.5	75.4
	45.5	59.8	98.8	75.4	84.5	75.4
	44.2	59.8	94.9	68.9	87.1	66.3
	44.2	53.3	96.2	72.8	89.7	76.7
	44.2	57.2	96.2	71.5	88.4	71.5
	44.2	59.8	96.2	70.2	85.8	72.8
	71.5	40.3	93.6	61.1	57.2	83.2
	72.8	40.3	81.9	52	53.3	72.8
	75.4	44.2	98.8	45.5	48.1	105.3
	75.4	40.3	92.3	57.2	50.7	70.2
	71.5	41.6	79.3	50.7	57.2	54.6
	71.5	41.6	79.3	52	49.4	55.9
	72.8	42.9	80.6	49.4	46.8	57.2
	71.5	42.9	89.7	49.4	52	50.7
	66.3	46.8	79.3	63.7	49.4	61.1
	70.2	41.6	88.4	89.7	52	61.1
	46.8	44.2	72.8	52	45.5	79.3
	52	41.6	72.8	54.6	45.5	70.2
	49.4	44.2	78	58.5	40.3	67.6
	48.1	42.9	75.4	57.2	41.6	87.1
	50.7	42.9	67.6	54.6	49.4	70.2
	45.5	49.4	72.8	57.2	57.2	62.4
	49.4	37.7	62.4	50.7	62.4	66.3
	41.6	42.9	58.5	67.6	42.9	85.8
	49.4	37.7	57.2	65	44.2	91
	54.6	44.2	71.5	67.6	41.6	106.6
	44.2	46.8	83.2	65	67.6	53.3
	42.9	45.5	81.9	57.2	61.1	48.1
	44.2	46.8	74.1	58.5	71.5	48.1
	44.2	45.5	75.4	59.8	70.2	52
	44.2	50.7	78	63.7	59.8	49.4
	42.9	54.6	81.9	70.2	54.6	52
	45.5	46.8	93.6	70.2	70.2	55.9
	45.5	50.7	71.5	67.6	72.8	59.8
	45.5	52	70.2	61.1	74.1	67.6
	44.2	52	67.6	59.8	58.5	67.6
	62.4	44.2	58.5	71.5	63.7	106.6
	58.5	45.5	59.8	67.6	59.8	105.3
	58.5	45.5	62.4	67.6	61.1	106.6
	65	54.6	61.1	66.3	68.9	114.4
	63.7	45.5	62.4	70.2	63.7	105.3
	58.5	45.5	62.4	67.6	61.1	91
	63.7	54.6	68.9	68.9	67.6	100.1
	57.2	54.6	68.9	65	61.1	93.6
	65	52	67.6	74.1	72.8	92.3
	67.6	57.2	71.5	110.5	66.3	88.4
	65	40.3	44.2	74.1	54.6	61.1
	63.7	40.3	52	68.9	55.9	65
	63.7	39	44.2	67.6	55.9	61.1
	63.7	40.3	46.8	72.8	54.6	54.6
	63.7	44.2	44.2	76.7	53.3	63.7
	63.7	40.3	46.8	66.3	55.9	61.1
	63.7	40.3	45.5	67.6	53.3	58.5
	62.4	39	44.2	67.6	57.2	57.2
	63.7	52	45.5	70.2	53.3	62.4
	62.4	41.6	45.5	66.3	57.2	65
	48.1	61.1	62.4	75.4	61.1	87.1
	46.8	61.1	71.5	66.3	67.6	85.8
	55.9	65	72.8	62.4	66.3	84.5
	45.5	57.2	83.2	62.4	66.3	74.1
	49.4	53.3	97.5	61.1	68.9	88.4
	46.8	62.4	111.8	63.7	80.6	94.9
	45.5	67.6	98.8	66.3	66.3	91
	45.5	59.8	79.3	67.6	70.2	100.1
	45.5	62.4	92.3	74.1	68.9	97.5
	49.4	66.3	84.5	76.7	67.6	81.9
	44.2	48.1	98.8	53.3	75.4	97.5
	48.1	46.8	101.4	54.6	65	88.4
	41.6	44.2	97.5	52	66.3	88.4
	40.3	48.1	96.2	50.7	63.7	97.5
	42.9	48.1	83.2	50.7	62.4	98.8
	41.6	45.5	83.2	53.3	62.4	113.1
	49.4	48.1	85.8	50.7	62.4	110.5
	41.6	46.8	93.6	55.9	67.6	101.4
	42.9	48.1	92.3	55.9	78	85.8
	45.5	48.1	98.8	54.6	75.4	98.8
	42.9	52	105.3	74.1	83.2	109.2
	42.9	50.7	105.3	75.4	63.7	101.4
	44.2	50.7	106.6	71.5	80.6	98.8
	45.5	57.2	100.1	71.5	68.9	101.4
	44.2	53.3	104	71.5	65	97.5
	44.2	52	97.5	70.2	81.9	97.5
	46.8	50.7	102.7	74.1	61.1	98.8
	49.4	52	100.1	65	65	117
	48.1	54.6	94.9	66.3	67.6	119.6
	50.7	45.5	85.8	65	79.3	127.4
	48.1	48.1	98.8	67.6	94.9	72.8
	44.2	50.7	101.4	68.9	88.4	66.3
	44.2	59.8	94.9	62.4	85.8	71.5
	48.1	54.6	93.6	67.6	96.2	70.2
	48.1	53.3	92.3	65	79.3	66.3
	45.5	52	94.9	65	89.7	78
	49.4	57.2	93.6	61.1	85.8	76.7
	46.8	57.2	93.6	63.7	78	76.7
	44.2	58.5	80.6	67.6	75.4	74.1
	42.9	58.5	97.5	76.7	87.1	71.5
	50.7	44.2	70.2	61.1	66.3	78
	52	46.8	66.3	59.8	63.7	85.8
	53.3	42.9	63.7	75.4	62.4	80.6
	54.6	48.1	68.9	89.7	61.1	67.6
	54.6	45.5	72.8	78	63.7	71.5
	55.9	46.8	78	66.3	62.4	70.2
	57.2	45.5	83.2	74.1	62.4	71.5
	54.6	48.1	94.9	74.1	61.1	70.2
	54.6	45.5	94.9	67.6	79.3	79.3
	53.3	49.4	66.3	68.9	67.6	71.5
	41.6	46.8	67.6	57.2	59.8	85.8
	41.6	46.8	70.2	58.5	59.8	87.1
	42.9	46.8	75.4	58.5	61.1	93.6
	57.2	48.1	70.2	57.2	59.8	65
	41.6	48.1	74.1	55.9	61.1	66.3
	41.6	46.8	79.3	58.5	59.8	62.4
	41.6	45.5	85.8	57.2	61.1	76.7
	42.9	46.8	101.4	58.5	61.1	76.7
	42.9	45.5	97.5	59.8	54.6	67.6
	41.6	46.8	89.7	65	57.2	76.7
	44.2	49.4	75.4	59.8	92.3	58.5
	45.5	49.4	70.2	55.9	94.9	63.7
	58.5	50.7	78	54.6	93.6	57.2
	61.1	52	100.1	55.9	93.6	54.6
	62.4	50.7	94.9	54.6	84.5	58.5
	44.2	50.7	84.5	53.3	94.9	57.2
	45.5	50.7	84.5	53.3	91	58.5
	67.6	50.7	81.9	57.2	94.9	58.5
	45.5	55.9	74.1	66.3	88.4	70.2
	49.4	50.7	83.2	59.8	85.8	61.1
	61.1	55.9	94.9	72.8	65	67.6
	59.8	49.4	94.9	74.1	63.7	65
	61.1	53.3	89.7	75.4	49.4	81.9
	61.1	49.4	88.4	79.3	50.7	89.7
	59.8	48.1	83.2	79.3	55.9	110.5
	59.8	48.1	87.1	87.1	57.2	117
	62.4	53.3	78	85.8	53.3	123.5
	61.1	57.2	76.7	84.5	54.6	133.9
	58.5	57.2	85.8	83.2	68.9	140.4
	63.7	52	84.5	83.2	59.8	140.4
	50.7	44.2	68.9	72.8	59.8	115.7
	50.7	42.9	70.2	72.8	61.1	110.5
	46.8	45.5	68.9	94.9	57.2	91
	50.7	45.5	67.6	70.2	59.8	87.1
	50.7	42.9	68.9	70.2	57.2	79.3
	57.2	45.5	70.2	71.5	53.3	76.7
	50.7	45.5	67.6	70.2	59.8	81.9
	59.8	44.2	71.5	94.9	59.8	79.3
	49.4	42.9	75.4	70.2	58.5	91
	49.4	46.8	72.8	98.8	61.1	94.9
	46.8	71.5	93.6	71.5	79.3	78
	48.1	72.8	96.2	68.9	67.6	78
	46.8	80.6	94.9	68.9	72.8	78
	46.8	71.5	100.1	62.4	83.2	78
	48.1	76.7	100.1	62.4	84.5	78
	49.4	84.5	107.9	62.4	84.5	76.7
	49.4	81.9	107.9	67.6	78	75.4
	49.4	80.6	110.5	67.6	74.1	76.7
	50.7	76.7	109.2	66.3	78	78
	52	78	111.8	71.5	79.3	78
	48.1	61.1	106.6	68.9	67.6	126.1
	52	62.4	105.3	66.3	70.2	126.1
	53.3	62.4	107.9	63.7	89.7	117
	53.3	67.6	104	63.7	89.7	113.1
	52	61.1	105.3	61.1	87.1	106.6
	61.1	63.7	105.3	65	68.9	109.2
	53.3	67.6	111.8	57.2	87.1	102.7
	65	71.5	107.9	62.4	79.3	104
	50.7	72.8	109.2	61.1	80.6	104
	54.6	63.7	114.4	59.8	74.1	105.3
	42.9	54.6	59.8	52	67.6	58.5
	44.2	54.6	53.3	54.6	67.6	59.8
	44.2	57.2	57.2	54.6	65	66.3
	42.9	58.5	53.3	54.6	58.5	68.9
	44.2	57.2	57.2	59.8	65	59.8
	42.9	57.2	59.8	53.3	63.7	58.5
	44.2	59.8	48.1	53.3	59.8	79.3
	45.5	58.5	49.4	55.9	67.6	59.8
	42.9	59.8	50.7	54.6	70.2	55.9
	44.2	58.5	54.6	54.6	65	54.6
	44.2	46.8	92.3	65	49.4	84.5
	45.5	46.8	92.3	62.4	53.3	81.9
	48.1	39	87.1	65	48.1	85.8
	46.8	40.3	91	62.4	48.1	89.7
	49.4	44.2	92.3	59.8	44.2	100.1
	48.1	44.2	92.3	65	45.5	98.8
	50.7	46.8	96.2	68.9	46.8	111.8
	49.4	40.3	92.3	71.5	44.2	119.6
	49.4	46.8	98.8	66.3	52	120.9
	50.7	42.9	89.7	68.9	48.1	118.3
	59.8	65	75.4	68.9	68.9	65
	61.1	65	75.4	63.7	63.7	65
	63.7	66.3	74.1	68.9	62.4	59.8
	61.1	67.6	79.3	70.2	54.6	59.8
	61.1	66.3	87.1	63.7	52	57.2
	72.8	61.1	84.5	68.9	55.9	65
	72.8	65	85.8	65	54.6	71.5
	72.8	65	93.6	67.6	49.4	68.9
	74.1	63.7	87.1	71.5	57.2	66.3
	72.8	63.7	89.7	68.9	57.2	68.9
	45.5	46.8	101.4	57.2	75.4	55.9
	41.6	46.8	96.2	58.5	85.8	57.2
	44.2	46.8	96.2	62.4	80.6	52
	44.2	50.7	89.7	58.5	80.6	54.6
	42.9	46.8	93.6	57.2	80.6	52
	44.2	46.8	100.1	57.2	81.9	61.1
	42.9	50.7	98.8	58.5	81.9	61.1
	44.2	50.7	100.1	59.8	81.9	61.1
	44.2	46.8	101.4	63.7	83.2	67.6
	42.9	53.3	105.3	63.7	80.6	84.5
	41.6	52	78	55.9	101.4	91
	48.1	55.9	79.3	57.2	113.1	81.9
	44.2	57.2	78	57.2	109.2	97.5
	45.5	61.1	76.7	59.8	114.4	72.8
	42.9	58.5	75.4	62.4	115.7	98.8
	44.2	58.5	70.2	66.3	124.8	85.8
	45.5	59.8	76.7	65	131.3	87.1
	41.6	61.1	70.2	59.8	131.3	76.7
	42.9	61.1	68.9	61.1	131.3	80.6
	39	61.1	79.3	61.1	132.6	74.1
	45.5	137.8	54.6	65	126.1	66.3
	49.4	140.4	57.2	66.3	132.6	66.3
	54.6	131.3	46.8	61.1	136.5	61.1
	46.8	132.6	44.2	58.5	127.4	61.1
	53.3	128.7	46.8	55.9	128.7	72.8
	52	131.3	46.8	61.1	120.9	100.1
	49.4	141.7	45.5	59.8	135.2	88.4
	54.6	137.8	45.5	66.3	119.6	97.5
	54.6	131.3	42.9	66.3	110.5	104
	54.6	113.1	45.5	63.7	114.4	101.4
	52	39	87.1	70.2	75.4	62.4
	53.3	37.7	87.1	72.8	72.8	76.7
	54.6	39	84.5	65	65	76.7
	55.9	42.9	85.8	65	54.6	83.2
	53.3	45.5	85.8	78	58.5	89.7
	58.5	42.9	91	68.9	54.6	89.7
	61.1	41.6	85.8	67.6	54.6	89.7
	61.1	41.6	81.9	68.9	66.3	80.6
	61.1	42.9	79.3	71.5	62.4	89.7
	58.5	46.8	88.4	78	62.4	78
	58.5	44.2	75.4	67.6	81.9	52
	62.4	44.2	92.3	66.3	83.2	54.6
	58.5	45.5	83.2	63.7	80.6	55.9
	57.2	44.2	91	70.2	79.3	57.2
	57.2	42.9	88.4	67.6	83.2	57.2
	54.6	45.5	80.6	74.1	53.3	62.4
	55.9	44.2	76.7	72.8	55.9	52
	55.9	46.8	74.1	79.3	66.3	52
	57.2	48.1	74.1	78	79.3	61.1
	57.2	50.7	65	72.8	67.6	59.8
	45.5	65	65	57.2	101.4	67.6
	45.5	54.6	66.3	55.9	105.3	67.6
	46.8	62.4	61.1	54.6	106.6	61.1
	45.5	65	67.6	55.9	114.4	57.2
	45.5	50.7	70.2	59.8	111.8	63.7
	45.5	55.9	72.8	58.5	126.1	65
	48.1	54.6	71.5	62.4	139.1	59.8
	46.8	54.6	70.2	57.2	137.8	68.9
	46.8	53.3	67.6	58.5	132.6	59.8
	48.1	52	75.4	61.1	98.8	65
	79.3	120.9	72.8	63.7	97.5	84.5
	81.9	124.8	75.4	61.1	104	89.7
	83.2	127.4	74.1	53.3	122.2	85.8
	81.9	130	74.1	53.3	114.4	93.6
	85.8	201.5	74.1	65	128.7	87.1
	91	201.5	78	72.8	136.5	85.8
	89.7	149.5	72.8	81.9	150.8	80.6
	78	198.9	68.9	91	152.1	74.1
	70.2	144.3	72.8	74.1	170.3	74.1
	70.2	146.9	72.8	74.1	169	72.8
	42.9	80.6	83.2	79.3	123.5	58.5
	44.2	85.8	79.3	66.3	110.5	59.8
	41.6	85.8	78	79.3	132.6	63.7
	42.9	87.1	84.5	66.3	130	66.3
	44.2	88.4	84.5	70.2	119.6	66.3
	44.2	87.1	81.9	83.2	106.6	70.2
	45.5	88.4	83.2	83.2	114.4	61.1
	49.4	100.1	87.1	80.6	91	57.2
	48.1	94.9	83.2	74.1	130	61.1
	46.8	101.4	72.8	79.3	136.5	66.3
	57.2	58.5	59.8	67.6	89.7	63.7
	58.5	53.3	67.6	62.4	92.3	55.9
	58.5	53.3	71.5	62.4	93.6	61.1
	59.8	52	80.6	61.1	104	71.5
	58.5	53.3	83.2	72.8	117	59.8
	59.8	52	87.1	71.5	107.9	57.2
	62.4	53.3	83.2	66.3	117	59.8
	65	53.3	81.9	67.6	107.9	61.1
	59.8	55.9	74.1	57.2	104	70.2
	59.8	54.6	78	57.2	119.6	71.5
	81.9	52	88.4	113.1	83.2	91
	105.3	50.7	87.1	140.4	80.6	98.8
	97.5	50.7	88.4	130	78	81.9
	75.4	50.7	85.8	131.3	79.3	81.9
	92.3	52	81.9	117	117	83.2
	89.7	50.7	80.6	88.4	102.7	84.5
	89.7	54.6	79.3	119.6	93.6	97.5
	85.8	57.2	78	98.8	92.3	87.1
	88.4	54.6	71.5	119.6	93.6	76.7
	88.4	55.9	83.2	126.1	89.7	71.5
	41.6	58.5	78	63.7	62.4	62.4
	41.6	57.2	72.8	72.8	87.1	58.5
	45.5	58.5	72.8	67.6	81.9	62.4
	42.9	58.5	74.1	68.9	91	71.5
	41.6	62.4	65	79.3	87.1	62.4
	45.5	61.1	66.3	62.4	79.3	62.4
	45.5	63.7	83.2	62.4	65	59.8
	44.2	61.1	75.4	68.9	58.5	59.8
	44.2	67.6	57.2	85.8	58.5	62.4
	44.2	70.2	53.3	71.5	71.5	63.7
	66.3	61.1	63.7	81.9	79.3	101.4
	66.3	59.8	63.7	74.1	68.9	104
	68.9	68.9	59.8	68.9	57.2	76.7
	63.7	79.3	66.3	74.1	57.2	62.4
	63.7	66.3	66.3	74.1	66.3	70.2
	87.1	79.3	74.1	74.1	67.6	70.2
	68.9	78	71.5	71.5	71.5	79.3
	70.2	79.3	75.4	72.8	79.3	84.5
	68.9	76.7	74.1	67.6	100.1	67.6
	68.9	79.3	78	65	92.3	62.4
	40.3	48.1	54.6	59.8	74.1	50.7
	46.8	48.1	57.2	66.3	87.1	52
	42.9	45.5	61.1	65	76.7	52
	48.1	46.8	62.4	68.9	61.1	48.1
	49.4	49.4	61.1	83.2	53.3	45.5
	48.1	49.4	61.1	76.7	53.3	48.1
	48.1	52	65	65	63.7	45.5
	52	53.3	65	74.1	59.8	50.7
	59.8	53.3	65	70.2	83.2	50.7
	53.3	52	67.6	74.1	78	55.9
	79.3	40.3	74.1	101.4	58.5	83.2
	81.9	40.3	76.7	100.1	59.8	87.1
	83.2	41.6	76.7	92.3	58.5	85.8
	83.2	41.6	76.7	85.8	59.8	81.9
	84.5	40.3	74.1	80.6	59.8	80.6
	84.5	41.6	79.3	76.7	59.8	74.1
	87.1	40.3	79.3	78	61.1	71.5
	91	42.9	81.9	80.6	65	70.2
	84.5	42.9	79.3	79.3	65	74.1
	91	41.6	87.1	84.5	66.3	76.7
	63.7	62.4	158.6	78	78	71.5
	46.8	68.9	161.2	85.8	83.2	76.7
	48.1	55.9	113.1	70.2	93.6	83.2
	49.4	55.9	131.3	65	85.8	80.6
	45.5	54.6	126.1	65	94.9	76.7
	55.9	55.9	131.3	74.1	83.2	70.2
	52	59.8	144.3	65	128.7	65
	46.8	79.3	182	87.1	120.9	67.6
	48.1	76.7	165.1	87.1	102.7	75.4
	62.4	76.7	150.8	85.8	89.7	68.9
	49.4	67.6	161.2	58.5	101.4	71.5
	49.4	74.1	156	58.5	106.6	68.9
	50.7	72.8	137.8	52	104	75.4
	48.1	70.2	120.9	58.5	96.2	68.9
	50.7	71.5	89.7	61.1	85.8	83.2
	49.4	70.2	67.6	57.2	85.8	53.3
	48.1	71.5	74.1	67.6	91	52
	48.1	70.2	78	66.3	89.7	58.5
	48.1	68.9	94.9	63.7	91	72.8
	48.1	72.8	105.3	59.8	88.4	62.4
	42.9	41.6	74.1	68.9	76.7	96.2
	44.2	42.9	78	71.5	72.8	94.9
	45.5	42.9	72.8	65	71.5	97.5
	45.5	44.2	75.4	68.9	80.6	83.2
	45.5	44.2	76.7	68.9	76.7	96.2
	44.2	44.2	75.4	66.3	71.5	104
	62.4	44.2	70.2	61.1	71.5	83.2
	48.1	44.2	72.8	67.6	72.8	105.3
	46.8	45.5	72.8	75.4	67.6	94.9
	49.4	44.2	72.8	75.4	78	110.5
	114.4	76.7	81.9	165.1	66.3	41.6
	131.3	76.7	85.8	180.7	76.7	44.2
	132.6	80.6	81.9	144.3	80.6	45.5
	130	80.6	78	141.7	89.7	40.3
	132.6	80.6	75.4	111.8	76.7	44.2
	126.1	83.2	85.8	102.7	80.6	40.3
	174.2	84.5	84.5	96.2	85.8	45.5
	137.8	83.2	85.8	97.5	94.9	44.2
	143	83.2	83.2	98.8	114.4	50.7
	144.3	87.1	80.6	98.8	102.7	50.7
	45.5	55.9	50.7	80.6	52	80.6
	50.7	55.9	54.6	83.2	65	89.7
	54.6	61.1	57.2	80.6	70.2	100.1
	52	57.2	62.4	84.5	58.5	101.4
	57.2	55.9	61.1	68.9	68.9	105.3
	62.4	58.5	59.8	61.1	52	94.9
	62.4	62.4	65	67.6	45.5	101.4
	62.4	62.4	61.1	75.4	50.7	79.3
	59.8	65	52	68.9	62.4	70.2
	58.5	80.6	52	62.4	54.6	54.6
	122.2	50.7	62.4	91	81.9	62.4
	126.1	55.9	63.7	81.9	80.6	61.1
	119.6	52	68.9	74.1	76.7	62.4
	122.2	53.3	62.4	78	74.1	58.5
	118.3	53.3	61.1	94.9	74.1	62.4
	110.5	50.7	63.7	101.4	85.8	55.9
	109.2	49.4	67.6	87.1	85.8	54.6
	94.9	54.6	63.7	93.6	83.2	58.5
	68.9	54.6	66.3	98.8	78	65
	70.2	55.9	68.9	91	65	63.7
	79.3	208	76.7	71.5	165.1	57.2
	80.6	215.8	76.7	72.8	167.7	67.6
	81.9	221	76.7	63.7	170.3	59.8
	80.6	226.2	75.4	75.4	179.4	55.9
	79.3	244.4	68.9	76.7	184.6	61.1
	79.3	235.3	66.3	81.9	185.9	65
	78	234	75.4	76.7	174.2	57.2
	79.3	226.2	85.8	83.2	178.1	59.8
	79.3	230.1	81.9	110.5	170.3	63.7
	79.3	236.6	72.8	113.1	166.4	59.8
	127.4	40.3	87.1	94.9	54.6	128.7
	127.4	40.3	89.7	80.6	55.9	122.2
	115.7	39	102.7	85.8	57.2	117
	114.4	40.3	113.1	93.6	57.2	110.5
	122.2	40.3	115.7	97.5	54.6	107.9
	117	39	109.2	111.8	55.9	97.5
	106.6	39	104	87.1	57.2	92.3
	106.6	39	101.4	92.3	55.9	84.5
	105.3	40.3	89.7	89.7	57.2	84.5
	102.7	37.7	76.7	83.2	62.4	85.8
	44.2	58.5	85.8	52	87.1	85.8
	42.9	62.4	84.5	55.9	101.4	84.5
	41.6	62.4	85.8	57.2	111.8	89.7
	41.6	61.1	84.5	55.9	111.8	92.3
	44.2	62.4	76.7	65	106.6	106.6
	41.6	62.4	74.1	53.3	98.8	96.2
	41.6	63.7	75.4	68.9	96.2	93.6
	44.2	65	75.4	57.2	97.5	98.8
	42.9	67.6	76.7	57.2	80.6	98.8
	42.9	74.1	74.1	55.9	79.3	104
	42.9	58.5	54.6	63.7	72.8	59.8
	41.6	57.2	50.7	59.8	75.4	65
	42.9	57.2	46.8	68.9	92.3	67.6
	41.6	68.9	41.6	63.7	96.2	70.2
	41.6	67.6	49.4	67.6	85.8	67.6
	42.9	57.2	54.6	59.8	74.1	65
	41.6	58.5	58.5	59.8	83.2	72.8
	40.3	57.2	66.3	63.7	83.2	76.7
	41.6	57.2	58.5	61.1	102.7	65
	41.6	58.5	57.2	63.7	104	70.2
	42.9	50.7	45.5	78	76.7	54.6
	42.9	45.5	46.8	79.3	83.2	45.5
	41.6	61.1	45.5	74.1	81.9	48.1
	44.2	46.8	45.5	79.3	81.9	45.5
	45.5	72.8	49.4	71.5	105.3	50.7
	49.4	46.8	45.5	76.7	101.4	45.5
	42.9	48.1	48.1	79.3	101.4	48.1
	44.2	46.8	42.9	80.6	81.9	53.3
	44.2	48.1	49.4	65	83.2	66.3
	44.2	45.5	45.5	65	89.7	59.8
	50.7	78	67.6	57.2	98.8	63.7
	49.4	78	75.4	55.9	111.8	61.1
	52	76.7	83.2	50.7	106.6	63.7
	50.7	78	85.8	59.8	132.6	55.9
	40.3	78	85.8	57.2	136.5	62.4
	41.6	78	96.2	55.9	139.1	55.9
	50.7	78	91	53.3	135.2	57.2
	41.6	79.3	84.5	55.9	119.6	62.4
	50.7	79.3	78	61.1	113.1	61.1
	48.1	78	79.3	59.8	122.2	54.6
	97.5	63.7	63.7	65	96.2	52
	94.9	62.4	68.9	63.7	85.8	57.2
	89.7	65	66.3	70.2	97.5	50.7
	89.7	66.3	79.3	70.2	100.1	50.7
	88.4	66.3	65	67.6	96.2	68.9
	87.1	66.3	68.9	63.7	96.2	54.6
	84.5	66.3	70.2	78	97.5	48.1
	87.1	68.9	76.7	75.4	96.2	55.9
	92.3	67.6	68.9	85.8	92.3	72.8
	88.4	66.3	76.7	84.5	96.2	52
	42.9	46.8	62.4	68.9	46.8	63.7
	46.8	48.1	66.3	67.6	45.5	65
	44.2	49.4	65	63.7	44.2	66.3
	45.5	46.8	62.4	67.6	45.5	59.8
	45.5	48.1	58.5	65	45.5	58.5
	49.4	46.8	48.1	57.2	45.5	71.5
	49.4	46.8	48.1	62.4	46.8	78
	49.4	46.8	49.4	58.5	46.8	78
	50.7	45.5	44.2	63.7	44.2	79.3
	57.2	58.5	48.1	76.7	44.2	57.2
	39	45.5	120.9	74.1	101.4	70.2
	48.1	42.9	117	67.6	115.7	65
	37.7	48.1	118.3	62.4	119.6	68.9
	46.8	49.4	119.6	59.8	117	74.1
	39	46.8	115.7	62.4	91	76.7
	44.2	46.8	107.9	63.7	84.5	75.4
	39	46.8	106.6	72.8	84.5	76.7
	39	46.8	106.6	89.7	92.3	71.5
	71.5	72.8	91	83.2	89.7	88.4
	37.7	52	93.6	81.9	98.8	80.6
	50.7	53.3	87.1	74.1	97.5	65
	52	49.4	89.7	71.5	109.2	63.7
	52	53.3	93.6	75.4	109.2	59.8
	52	55.9	68.9	70.2	109.2	65
	53.3	55.9	92.3	78	84.5	66.3
	53.3	55.9	68.9	72.8	81.9	65
	53.3	61.1	50.7	79.3	85.8	68.9
	50.7	59.8	65	67.6	89.7	66.3
	53.3	79.3	67.6	72.8	98.8	70.2
	89.7	79.3	61.1	68.9	105.3	66.3
	67.6	55.9	63.7	65	55.9	66.3
	67.6	54.6	68.9	76.7	54.6	59.8
	67.6	54.6	55.9	61.1	55.9	65
	68.9	54.6	49.4	78	57.2	71.5
	58.5	58.5	62.4	71.5	59.8	78
	59.8	54.6	55.9	72.8	52	76.7
	57.2	53.3	48.1	67.6	49.4	72.8
	58.5	57.2	63.7	72.8	52	71.5
	57.2	53.3	53.3	63.7	59.8	72.8
	57.2	54.6	72.8	63.7	55.9	71.5
	41.6	36.4	104	62.4	58.5	70.2
	42.9	36.4	104	62.4	59.8	62.4
	41.6	36.4	94.9	62.4	58.5	66.3
	85.8	36.4	104	58.5	59.8	65
	85.8	36.4	105.3	59.8	61.1	59.8
	50.7	36.4	109.2	63.7	61.1	59.8
	46.8	37.7	105.3	67.6	62.4	66.3
	46.8	36.4	102.7	67.6	62.4	63.7
	46.8	37.7	102.7	59.8	63.7	68.9
	49.4	52	105.3	62.4	62.4	63.7
	55.9	55.9	133.9	88.4	57.2	87.1
	57.2	55.9	133.9	89.7	52	92.3
	61.1	55.9	132.6	93.6	62.4	102.7
	58.5	58.5	132.6	106.6	72.8	101.4
	55.9	58.5	131.3	93.6	88.4	106.6
	59.8	61.1	130	94.9	85.8	110.5
	55.9	65	137.8	97.5	70.2	115.7
	57.2	63.7	144.3	113.1	75.4	111.8
	57.2	67.6	140.4	96.2	66.3	120.9
	61.1	67.6	124.8	102.7	52	123.5
	44.2	79.3	63.7	87.1	74.1	59.8
	44.2	81.9	63.7	92.3	59.8	55.9
	44.2	79.3	65	96.2	71.5	59.8
	44.2	81.9	55.9	94.9	79.3	57.2
	44.2	96.2	57.2	94.9	110.5	54.6
	45.5	96.2	55.9	92.3	132.6	62.4
	46.8	115.7	61.1	96.2	150.8	62.4
	46.8	96.2	66.3	97.5	166.4	72.8
	48.1	96.2	63.7	97.5	174.2	63.7
	49.4	97.5	59.8	96.2	170.3	72.8
	37.7	39	83.2	72.8	49.4	71.5
	40.3	39	92.3	74.1	41.6	65
	42.9	39	84.5	78	41.6	62.4
	87.1	40.3	70.2	61.1	54.6	68.9
	49.4	40.3	68.9	67.6	57.2	59.8
	46.8	83.2	66.3	61.1	57.2	65
	48.1	40.3	63.7	61.1	58.5	72.8
	48.1	66.3	65	74.1	53.3	70.2
	50.7	41.6	58.5	74.1	53.3	74.1
	57.2	40.3	59.8	62.4	54.6	145.6
	61.1	44.2	74.1	70.2	57.2	66.3
	63.7	52	79.3	75.4	53.3	76.7
	61.1	48.1	79.3	70.2	52	81.9
	63.7	53.3	71.5	70.2	58.5	84.5
	61.1	48.1	74.1	72.8	59.8	92.3
	62.4	49.4	79.3	72.8	61.1	96.2
	61.1	49.4	85.8	70.2	66.3	96.2
	62.4	50.7	85.8	72.8	71.5	97.5
	61.1	52	75.4	76.7	72.8	106.6
	61.1	52	66.3	78	53.3	106.6
	44.2	49.4	66.3	107.9	63.7	63.7
	45.5	50.7	57.2	107.9	63.7	76.7
	46.8	50.7	78	91	68.9	79.3
	46.8	50.7	57.2	81.9	70.2	68.9
	50.7	54.6	87.1	105.3	79.3	66.3
	53.3	55.9	87.1	89.7	96.2	101.4
	61.1	54.6	101.4	110.5	93.6	107.9
	62.4	62.4	114.4	93.6	93.6	130
	61.1	57.2	122.2	106.6	67.6	104
	61.1	61.1	109.2	88.4	63.7	110.5
	63.7	46.8	81.9	72.8	70.2	50.7
	61.1	48.1	87.1	75.4	67.6	49.4
	65	49.4	88.4	74.1	65	46.8
	58.5	49.4	94.9	79.3	62.4	68.9
	63.7	49.4	96.2	84.5	80.6	65
	65	50.7	80.6	89.7	93.6	52
	59.8	48.1	72.8	89.7	66.3	52
	61.1	48.1	68.9	93.6	66.3	53.3
	62.4	48.1	78	106.6	46.8	54.6
	61.1	48.1	84.5	110.5	42.9	62.4
	37.7	49.4	48.1	76.7	146.9	58.5
	48.1	49.4	53.3	84.5	145.6	57.2
	54.6	48.1	58.5	92.3	141.7	52
	59.8	50.7	62.4	91	141.7	48.1
	75.4	46.8	57.2	106.6	141.7	49.4
	75.4	49.4	58.5	101.4	140.4	53.3
	75.4	49.4	62.4	105.3	141.7	54.6
	76.7	54.6	66.3	94.9	140.4	55.9
	79.3	55.9	75.4	96.2	140.4	54.6
	80.6	58.5	71.5	102.7	154.7	54.6
	59.8	59.8	96.2	91	58.5	102.7
	61.1	63.7	93.6	79.3	63.7	97.5
	59.8	62.4	92.3	119.6	63.7	93.6
	53.3	59.8	96.2	88.4	63.7	96.2
	59.8	59.8	87.1	87.1	63.7	97.5
	65	61.1	94.9	78	65	98.8
	65	61.1	88.4	87.1	63.7	72.8
	63.7	61.1	78	87.1	63.7	81.9
	63.7	59.8	75.4	89.7	63.7	81.9
	66.3	61.1	80.6	92.3	61.1	87.1
	36.4	83.2	126.1	46.8	96.2	196.3
	36.4	83.2	132.6	45.5	61.1	196.3
	35.1	83.2	140.4	45.5	58.5	184.6
	36.4	84.5	131.3	46.8	100.1	161.2
	33.8	83.2	139.1	45.5	97.5	158.6
	36.4	84.5	137.8	53.3	96.2	175.5
	36.4	84.5	132.6	50.7	88.4	172.9
	35.1	87.1	137.8	53.3	63.7	148.2
	35.1	85.8	136.5	49.4	76.7	157.3
	37.7	91	136.5	46.8	94.9	141.7
	140.4	61.1	97.5	114.4	120.9	93.6
	92.3	59.8	104	139.1	120.9	81.9
	75.4	61.1	98.8	128.7	130	72.8
	94.9	63.7	104	135.2	104	72.8
	96.2	62.4	101.4	140.4	104	89.7
	80.6	65	96.2	154.7	85.8	84.5
	94.9	66.3	94.9	158.6	84.5	92.3
	120.9	66.3	92.3	141.7	101.4	85.8
	122.2	65	94.9	157.3	111.8	97.5
	120.9	66.3	91	137.8	83.2	87.1
	42.9	41.6	55.9	98.8	80.6	54.6
	42.9	42.9	96.2	93.6	72.8	49.4
	75.4	41.6	55.9	98.8	66.3	75.4
	41.6	41.6	55.9	97.5	80.6	78
	42.9	58.5	63.7	98.8	76.7	83.2
	45.5	44.2	62.4	87.1	96.2	80.6
	75.4	42.9	83.2	81.9	83.2	79.3
	45.5	44.2	72.8	81.9	79.3	65
	75.4	44.2	71.5	85.8	81.9	58.5
	42.9	44.2	68.9	85.8	87.1	58.5
	44.2	91	58.5	63.7	123.5	50.7
	44.2	94.9	66.3	53.3	117	54.6
	41.6	97.5	59.8	48.1	122.2	55.9
	44.2	97.5	59.8	59.8	109.2	52
	44.2	102.7	59.8	53.3	92.3	54.6
	45.5	107.9	58.5	46.8	94.9	53.3
	42.9	109.2	55.9	58.5	79.3	67.6
	45.5	113.1	58.5	57.2	72.8	52
	45.5	111.8	59.8	59.8	71.5	57.2
	48.1	113.1	63.7	46.8	67.6	58.5
	48.1	70.2	50.7	113.1	96.2	71.5
	48.1	76.7	55.9	113.1	102.7	71.5
	46.8	79.3	59.8	114.4	105.3	91
	48.1	84.5	55.9	117	105.3	59.8
	49.4	85.8	59.8	122.2	104	71.5
	49.4	85.8	66.3	131.3	113.1	71.5
	50.7	85.8	70.2	133.9	98.8	66.3
	50.7	87.1	70.2	130	97.5	78
	52	87.1	68.9	130	100.1	80.6
	57.2	91	66.3	130	89.7	75.4
	45.5	50.7	79.3	57.2	84.5	63.7
	46.8	59.8	94.9	54.6	85.8	65
	46.8	58.5	92.3	68.9	83.2	52
	46.8	57.2	66.3	67.6	88.4	58.5
	45.5	55.9	63.7	70.2	81.9	55.9
	45.5	62.4	76.7	68.9	76.7	57.2
	46.8	59.8	97.5	66.3	63.7	62.4
	44.2	62.4	74.1	41.6	67.6	61.1
	59.8	62.4	101.4	61.1	62.4	54.6
	59.8	62.4	85.8	54.6	66.3	53.3
	78	48.1	55.9	111.8	63.7	52
	91	52	54.6	105.3	62.4	63.7
	88.4	71.5	55.9	101.4	62.4	52
	89.7	48.1	55.9	98.8	62.4	59.8
	96.2	48.1	58.5	93.6	62.4	57.2
	106.6	49.4	58.5	88.4	61.1	49.4
	105.3	48.1	57.2	91	62.4	50.7
	91	49.4	61.1	91	62.4	50.7
	97.5	49.4	57.2	89.7	61.1	52
	97.5	52	55.9	92.3	62.4	46.8
	46.8	66.3	101.4	100.1	98.8	62.4
	42.9	66.3	98.8	92.3	87.1	58.5
	45.5	71.5	98.8	102.7	83.2	62.4
	44.2	70.2	102.7	101.4	67.6	75.4
	50.7	71.5	102.7	98.8	76.7	76.7
	50.7	72.8	101.4	93.6	97.5	85.8
	53.3	76.7	101.4	100.1	104	88.4
	54.6	72.8	97.5	91	118.3	101.4
	53.3	78	92.3	102.7	130	54.6
	55.9	68.9	85.8	97.5	135.2	59.8
	63.7	50.7	84.5	92.3	94.9	100.1
	62.4	53.3	85.8	91	96.2	84.5
	63.7	52	83.2	94.9	104	75.4
	62.4	49.4	83.2	100.1	97.5	72.8
	63.7	52	85.8	105.3	98.8	70.2
	63.7	49.4	87.1	119.6	94.9	76.7
	63.7	45.5	87.1	102.7	80.6	59.8
	62.4	53.3	87.1	113.1	76.7	65
	62.4	52	89.7	94.9	84.5	59.8
	62.4	52	94.9	96.2	101.4	63.7
	44.2	42.9	65	61.1	66.3	130
	42.9	42.9	66.3	61.1	65	113.1
	46.8	42.9	67.6	61.1	62.4	89.7
	46.8	42.9	63.7	61.1	63.7	83.2
	50.7	42.9	65	62.4	65	78
	50.7	42.9	65	62.4	63.7	70.2
	49.4	41.6	61.1	62.4	63.7	76.7
	50.7	42.9	65	63.7	66.3	83.2
	50.7	42.9	71.5	62.4	65	89.7
	53.3	41.6	65	65	62.4	85.8
	35.1	57.2	74.1	62.4	63.7	98.8
	33.8	59.8	89.7	62.4	72.8	80.6
	39	61.1	102.7	59.8	75.4	80.6
	39	62.4	101.4	49.4	87.1	79.3
	39	59.8	114.4	42.9	84.5	70.2
	44.2	65	117	50.7	94.9	61.1
	39	65	106.6	55.9	92.3	55.9
	36.4	62.4	110.5	53.3	114.4	54.6
	39	63.7	104	48.1	110.5	48.1
	40.3	68.9	102.7	46.8	80.6	57.2
	40.3	62.4	44.2	39	100.1	93.6
	37.7	63.7	42.9	62.4	100.1	92.3
	39	62.4	44.2	61.1	100.1	97.5
	40.3	65	42.9	55.9	100.1	104
	41.6	67.6	42.9	63.7	98.8	91
	36.4	68.9	42.9	50.7	101.4	87.1
	39	71.5	45.5	46.8	100.1	80.6
	37.7	68.9	44.2	53.3	100.1	89.7
	39	68.9	45.5	49.4	100.1	81.9
	37.7	67.6	45.5	68.9	101.4	87.1
	62.4	42.9	78	127.4	68.9	131.3
	57.2	42.9	72.8	130	70.2	144.3
	62.4	42.9	72.8	127.4	71.5	146.9
	62.4	42.9	78	128.7	71.5	152.1
	62.4	44.2	81.9	128.7	58.5	162.5
	62.4	45.5	75.4	128.7	65	157.3
	63.7	44.2	79.3	130	66.3	163.8
	63.7	45.5	68.9	130	75.4	139.1
	63.7	44.2	66.3	130	72.8	152.1
	87.1	44.2	63.7	128.7	87.1	127.4
	54.6	48.1	65	59.8	72.8	54.6
	55.9	46.8	65	61.1	72.8	53.3
	50.7	46.8	75.4	45.5	71.5	61.1
	55.9	48.1	70.2	45.5	72.8	54.6
	57.2	50.7	63.7	57.2	71.5	59.8
	57.2	50.7	61.1	65	71.5	62.4
	55.9	50.7	62.4	66.3	72.8	63.7
	55.9	49.4	70.2	54.6	74.1	81.9
	55.9	48.1	63.7	54.6	71.5	67.6
	55.9	52	65	59.8	72.8	66.3
	49.4	54.6	54.6	88.4	113.1	88.4
	46.8	63.7	53.3	91	114.4	76.7
	49.4	61.1	53.3	89.7	111.8	83.2
	57.2	62.4	52	93.6	119.6	85.8
	49.4	63.7	50.7	96.2	113.1	81.9
	50.7	67.6	50.7	68.9	118.3	85.8
	54.6	67.6	49.4	74.1	118.3	93.6
	52	67.6	48.1	100.1	118.3	79.3
	59.8	67.6	52	71.5	119.6	78
	59.8	70.2	49.4	72.8	122.2	75.4
	65	39	145.6	131.3	54.6	187.2
	67.6	37.7	145.6	132.6	83.2	180.7
	74.1	37.7	152.1	128.7	54.6	179.4
	79.3	39	150.8	118.3	54.6	183.3
	88.4	37.7	158.6	106.6	55.9	180.7
	89.7	41.6	156	94.9	79.3	185.9
	96.2	41.6	154.7	109.2	80.6	187.2
	109.2	41.6	157.3	111.8	81.9	183.3
	96.2	41.6	157.3	104	78	167.7
	94.9	41.6	163.8	104	76.7	175.5
	35.1	109.2	62.4	42.9	180.7	57.2
	37.7	114.4	57.2	42.9	169	63.7
	35.1	111.8	62.4	49.4	172.9	61.1
	33.8	120.9	65	39	149.5	62.4
	35.1	123.5	62.4	41.6	143	62.4
	35.1	130	61.1	42.9	161.2	62.4
	35.1	132.6	65	42.9	144.3	58.5
	35.1	130	59.8	52	154.7	59.8
	33.8	136.5	54.6	57.2	163.8	57.2
	36.4	145.6	58.5	58.5	161.2	61.1
	80.6	39	58.5	131.3	70.2	61.1
	102.7	39	58.5	132.6	66.3	70.2
	101.4	39	63.7	120.9	65	68.9
	81.9	40.3	63.7	114.4	66.3	62.4
	100.1	42.9	59.8	118.3	70.2	71.5
	85.8	45.5	58.5	119.6	70.2	68.9
	113.1	45.5	57.2	123.5	68.9	71.5
	111.8	45.5	58.5	133.9	65	68.9
	117	44.2	62.4	133.9	63.7	58.5
	119.6	44.2	66.3	139.1	62.4	63.7
	58.5	41.6	80.6	67.6	49.4	61.1
	59.8	41.6	79.3	78	49.4	59.8
	58.5	41.6	81.9	78	50.7	59.8
	58.5	40.3	78	80.6	75.4	70.2
	65	40.3	75.4	63.7	67.6	66.3
	59.8	40.3	72.8	74.1	76.7	57.2
	59.8	42.9	71.5	61.1	41.6	71.5
	48.1	46.8	71.5	52	78	67.6
	62.4	49.4	70.2	61.1	67.6	58.5
	48.1	45.5	71.5	61.1	49.4	61.1
	44.2	57.2	66.3	58.5	75.4	53.3
	44.2	57.2	63.7	59.8	78	61.1
	44.2	59.8	62.4	66.3	78	68.9
	42.9	59.8	61.1	66.3	87.1	62.4
	42.9	59.8	58.5	66.3	67.6	61.1
	44.2	59.8	54.6	65	80.6	65
	41.6	59.8	58.5	65	81.9	58.5
	41.6	59.8	65	63.7	98.8	58.5
	45.5	59.8	65	59.8	113.1	62.4
	48.1	59.8	76.7	59.8	70.2	67.6
	120.9	53.3	74.1	110.5	75.4	57.2
	126.1	58.5	72.8	111.8	67.6	58.5
	105.3	52	79.3	107.9	65	53.3
	114.4	53.3	61.1	122.2	72.8	58.5
	111.8	65	55.9	128.7	65	59.8
	105.3	70.2	46.8	110.5	76.7	57.2
	110.5	65	45.5	123.5	78	59.8
	107.9	67.6	48.1	122.2	70.2	55.9
	110.5	71.5	52	98.8	68.9	54.6
	114.4	45.5	55.9	111.8	71.5	62.4
	46.8	58.5	72.8	46.8	110.5	49.4
	46.8	58.5	83.2	40.3	107.9	48.1
	49.4	58.5	80.6	84.5	100.1	59.8
	49.4	58.5	89.7	93.6	106.6	61.1
	50.7	59.8	89.7	97.5	107.9	54.6
	52	57.2	87.1	102.7	118.3	58.5
	52	59.8	89.7	67.6	130	53.3
	55.9	58.5	91	72.8	141.7	62.4
	55.9	63.7	92.3	76.7	136.5	55.9
	55.9	62.4	91	72.8	120.9	54.6
	53.3	61.1	78	68.9	96.2	55.9
	55.9	63.7	80.6	53.3	93.6	59.8
	59.8	63.7	72.8	53.3	107.9	54.6
	58.5	65	79.3	66.3	109.2	55.9
	59.8	70.2	75.4	63.7	106.6	50.7
	59.8	74.1	79.3	63.7	100.1	50.7
	59.8	74.1	75.4	75.4	104	46.8
	68.9	76.7	75.4	80.6	107.9	61.1
	68.9	81.9	72.8	71.5	107.9	48.1
	63.7	78	68.9	61.1	109.2	50.7
	83.2	80.6	83.2	104	72.8	75.4
	83.2	81.9	72.8	97.5	65	71.5
	85.8	84.5	78	74.1	68.9	71.5
	87.1	84.5	71.5	83.2	72.8	72.8
	91	85.8	70.2	100.1	83.2	66.3
	87.1	96.2	80.6	110.5	92.3	78
	87.1	96.2	81.9	136.5	83.2	78
	83.2	97.5	87.1	117	92.3	76.7
	84.5	104	85.8	119.6	83.2	76.7
	85.8	97.5	84.5	122.2	84.5	74.1
	59.8	41.6	106.6	78	52	130
	55.9	40.3	107.9	83.2	54.6	124.8
	58.5	40.3	111.8	87.1	58.5	126.1
	59.8	59.8	109.2	92.3	55.9	130
	54.6	40.3	110.5	93.6	52	133.9
	53.3	44.2	115.7	92.3	65	139.1
	45.5	39	118.3	93.6	54.6	131.3
	48.1	40.3	119.6	92.3	52	126.1
	46.8	44.2	114.4	85.8	49.4	132.6
	45.5	44.2	114.4	87.1	52	137.8
	39	37.7	87.1	53.3	58.5	63.7
	41.6	39	83.2	54.6	58.5	65
	42.9	39	87.1	61.1	58.5	59.8
	40.3	37.7	87.1	65	58.5	63.7
	45.5	39	84.5	66.3	57.2	67.6
	45.5	39	83.2	63.7	61.1	70.2
	44.2	39	78	67.6	66.3	70.2
	44.2	39	79.3	71.5	65	71.5
	44.2	39	83.2	70.2	65	70.2
	42.9	39	78	71.5	63.7	62.4
	41.6	67.6	96.2	114.4	58.5	53.3
	62.4	67.6	98.8	119.6	55.9	59.8
	61.1	67.6	91	98.8	59.8	58.5
	63.7	70.2	83.2	78	57.2	55.9
	62.4	71.5	80.6	71.5	57.2	57.2
	62.4	68.9	84.5	80.6	58.5	52
	62.4	68.9	87.1	87.1	63.7	57.2
	62.4	75.4	78	89.7	63.7	49.4
	62.4	72.8	68.9	98.8	62.4	46.8
	65	74.1	81.9	101.4	75.4	54.6
	45.5	41.6	79.3	63.7	65	55.9
	45.5	42.9	80.6	67.6	55.9	66.3
	48.1	58.5	80.6	66.3	68.9	58.5
	48.1	46.8	58.5	62.4	61.1	52
	54.6	46.8	58.5	62.4	58.5	49.4
	54.6	55.9	57.2	66.3	59.8	48.1
	49.4	55.9	57.2	67.6	72.8	50.7
	53.3	55.9	54.6	70.2	59.8	46.8
	54.6	58.5	53.3	70.2	67.6	52
	55.9	62.4	53.3	66.3	67.6	52
	83.2	59.8	59.8	105.3	63.7	59.8
	89.7	61.1	59.8	118.3	67.6	57.2
	92.3	62.4	57.2	115.7	66.3	55.9
	94.9	61.1	54.6	145.6	67.6	62.4
	98.8	58.5	58.5	110.5	70.2	57.2
	101.4	63.7	68.9	118.3	67.6	58.5
	98.8	65	76.7	120.9	66.3	59.8
	98.8	65	81.9	111.8	71.5	57.2
	100.1	62.4	105.3	117	71.5	57.2
	101.4	58.5	104	148.2	66.3	58.5
	42.9	72.8	83.2	67.6	68.9	58.5
	42.9	70.2	76.7	65	70.2	74.1
	42.9	72.8	79.3	76.7	57.2	84.5
	41.6	72.8	83.2	81.9	62.4	96.2
	41.6	71.5	85.8	81.9	98.8	105.3
	46.8	74.1	72.8	78	81.9	119.6
	40.3	72.8	80.6	83.2	83.2	87.1
	46.8	70.2	78	83.2	78	94.9
	49.4	67.6	78	81.9	68.9	106.6
	49.4	61.1	74.1	71.5	67.6	122.2
	68.9	49.4	71.5	104	70.2	78
	68.9	46.8	75.4	101.4	71.5	62.4
	63.7	45.5	78	100.1	75.4	59.8
	71.5	45.5	68.9	84.5	88.4	71.5
	72.8	45.5	74.1	111.8	87.1	88.4
	68.9	41.6	72.8	98.8	91	110.5
	68.9	42.9	75.4	113.1	84.5	114.4
	70.2	44.2	74.1	94.9	87.1	115.7
	74.1	46.8	75.4	94.9	89.7	101.4
	75.4	49.4	71.5	102.7	88.4	97.5
	59.8	50.7	46.8	63.7	50.7	63.7
	59.8	53.3	46.8	63.7	49.4	59.8
	59.8	55.9	48.1	62.4	52	68.9
	59.8	61.1	46.8	68.9	50.7	67.6
	58.5	67.6	46.8	67.6	68.9	75.4
	59.8	66.3	46.8	63.7	57.2	65
	61.1	66.3	46.8	65	59.8	63.7
	59.8	65	49.4	67.6	59.8	63.7
	61.1	66.3	48.1	65	57.2	59.8
	59.8	66.3	48.1	67.6	54.6	68.9
	44.2	107.9	61.1	71.5	127.4	55.9
	44.2	113.1	54.6	71.5	109.2	45.5
	44.2	105.3	57.2	72.8	136.5	49.4
	42.9	118.3	58.5	72.8	109.2	49.4
	42.9	115.7	63.7	74.1	123.5	45.5
	42.9	124.8	52	75.4	141.7	55.9
	44.2	123.5	50.7	75.4	156	44.2
	44.2	126.1	55.9	74.1	131.3	46.8
	42.9	119.6	61.1	75.4	128.7	48.1
	45.5	118.3	62.4	75.4	118.3	49.4
	39	55.9	44.2	67.6	76.7	45.5
	37.7	53.3	45.5	71.5	67.6	48.1
	39	52	46.8	66.3	59.8	55.9
	39	54.6	42.9	65	65	53.3
	39	54.6	45.5	74.1	78	54.6
	39	54.6	44.2	74.1	74.1	63.7
	41.6	59.8	42.9	79.3	68.9	55.9
	39	58.5	45.5	80.6	72.8	63.7
	42.9	59.8	44.2	80.6	72.8	52
	44.2	59.8	45.5	85.8	57.2	63.7
	49.4	57.2	128.7	101.4	62.4	130
	53.3	57.2	122.2	98.8	66.3	137.8
	53.3	53.3	120.9	93.6	71.5	130
	57.2	54.6	120.9	89.7	88.4	132.6
	58.5	54.6	122.2	92.3	94.9	123.5
	58.5	62.4	122.2	93.6	96.2	115.7
	57.2	65	128.7	93.6	109.2	115.7
	58.5	65	130	94.9	122.2	115.7
	58.5	66.3	130	97.5	136.5	117
	58.5	66.3	133.9	93.6	117	111.8
	36.4	76.7	61.1	71.5	92.3	54.6
	36.4	88.4	61.1	83.2	98.8	45.5
	37.7	111.8	70.2	83.2	97.5	45.5
	65	110.5	59.8	85.8	98.8	53.3
	40.3	107.9	52	88.4	85.8	49.4
	63.7	114.4	45.5	84.5	91	49.4
	62.4	113.1	61.1	84.5	91	45.5
	70.2	126.1	68.9	83.2	93.6	45.5
	65	114.4	65	98.8	87.1	54.6
	44.2	109.2	63.7	81.9	85.8	55.9
	58.5	44.2	96.2	89.7	52	87.1
	63.7	45.5	100.1	78	65	81.9
	65	46.8	102.7	80.6	58.5	84.5
	63.7	46.8	98.8	75.4	50.7	78
	59.8	48.1	92.3	92.3	50.7	87.1
	61.1	53.3	101.4	76.7	49.4	75.4
	62.4	53.3	106.6	75.4	62.4	67.6
	61.1	52	104	72.8	52	79.3
	62.4	54.6	97.5	76.7	58.5	84.5
	63.7	68.9	94.9	83.2	71.5	84.5
	49.4	53.3	62.4	104	67.6	66.3
	52	50.7	71.5	102.7	61.1	66.3
	53.3	57.2	67.6	94.9	62.4	75.4
	53.3	63.7	67.6	98.8	62.4	63.7
	53.3	89.7	55.9	104	62.4	71.5
	53.3	85.8	66.3	97.5	67.6	62.4
	55.9	109.2	61.1	104	70.2	58.5
	55.9	115.7	70.2	100.1	78	61.1
	54.6	109.2	65	88.4	81.9	61.1
	52	107.9	57.2	94.9	72.8	57.2
	53.3	78	48.1	120.9	62.4	42.9
	57.2	75.4	58.5	119.6	71.5	44.2
	57.2	83.2	65	118.3	61.1	42.9
	61.1	62.4	81.9	98.8	59.8	53.3
	59.8	91	92.3	84.5	65	58.5
	62.4	75.4	102.7	76.7	71.5	42.9
	63.7	79.3	105.3	75.4	78	52
	68.9	78	113.1	67.6	78	61.1
	68.9	76.7	113.1	67.6	80.6	66.3
	70.2	71.5	113.1	61.1	85.8	71.5
	40.3	45.5	89.7	55.9	49.4	100.1
	41.6	46.8	68.9	52	44.2	120.9
	40.3	46.8	71.5	55.9	44.2	104
	40.3	48.1	65	54.6	45.5	91
	40.3	46.8	72.8	55.9	52	88.4
	40.3	46.8	70.2	55.9	54.6	80.6
	41.6	48.1	72.8	55.9	57.2	68.9
	39	46.8	74.1	54.6	55.9	66.3
	40.3	45.5	78	54.6	49.4	53.3
	42.9	45.5	85.8	54.6	55.9	58.5
	48.1	48.1	63.7	66.3	97.5	81.9
	50.7	40.3	63.7	65	85.8	87.1
	49.4	44.2	63.7	75.4	53.3	92.3
	49.4	41.6	61.1	79.3	54.6	88.4
	50.7	42.9	62.4	79.3	67.6	79.3
	49.4	42.9	75.4	59.8	62.4	71.5
	50.7	40.3	75.4	61.1	61.1	72.8
	54.6	42.9	68.9	57.2	70.2	71.5
	52	42.9	68.9	66.3	50.7	65
	55.9	41.6	57.2	65	52	62.4
	41.6	53.3	96.2	45.5	50.7	45.5
	42.9	54.6	97.5	49.4	59.8	48.1
	41.6	53.3	84.5	49.4	71.5	48.1
	42.9	54.6	78	49.4	62.4	49.4
	42.9	50.7	63.7	50.7	54.6	44.2
	41.6	50.7	53.3	50.7	48.1	50.7
	41.6	50.7	44.2	49.4	46.8	42.9
	42.9	49.4	46.8	49.4	54.6	44.2
	42.9	48.1	46.8	79.3	49.4	54.6
	42.9	46.8	41.6	49.4	52	59.8
	44.2	66.3	120.9	84.5	102.7	104
	44.2	68.9	107.9	80.6	110.5	101.4
	44.2	68.9	107.9	89.7	111.8	127.4
	44.2	71.5	106.6	88.4	107.9	126.1
	44.2	78	105.3	81.9	81.9	120.9
	42.9	80.6	107.9	88.4	81.9	118.3
	42.9	74.1	107.9	91	78	118.3
	42.9	83.2	107.9	92.3	72.8	128.7
	42.9	84.5	111.8	85.8	63.7	115.7
	46.8	87.1	110.5	89.7	76.7	113.1
	52	72.8	83.2	61.1	93.6	105.3
	57.2	74.1	78	61.1	89.7	111.8
	81.9	75.4	72.8	63.7	84.5	102.7
	55.9	74.1	76.7	81.9	76.7	97.5
	53.3	76.7	89.7	83.2	76.7	122.2
	53.3	75.4	83.2	83.2	76.7	139.1
	50.7	78	85.8	71.5	89.7	130
	49.4	76.7	81.9	62.4	87.1	124.8
	52	76.7	79.3	72.8	79.3	118.3
	54.6	50.7	89.7	78	87.1	111.8
	71.5	59.8	74.1	135.2	85.8	91
	67.6	59.8	75.4	124.8	80.6	89.7
	74.1	59.8	68.9	127.4	81.9	83.2
	98.8	63.7	72.8	115.7	81.9	81.9
	71.5	66.3	75.4	115.7	74.1	84.5
	76.7	67.6	72.8	88.4	80.6	80.6
	102.7	68.9	79.3	101.4	72.8	78
	71.5	68.9	79.3	126.1	66.3	81.9
	72.8	70.2	78	128.7	74.1	80.6
	91	70.2	81.9	140.4	76.7	70.2
	50.7	50.7	49.4	111.8	113.1	101.4
	50.7	50.7	50.7	110.5	87.1	101.4
	50.7	53.3	54.6	111.8	81.9	92.3
	50.7	76.7	68.9	111.8	84.5	97.5
	49.4	81.9	68.9	110.5	80.6	98.8
	50.7	81.9	67.6	109.2	70.2	105.3
	50.7	80.6	61.1	109.2	70.2	107.9
	49.4	81.9	55.9	110.5	67.6	98.8
	49.4	84.5	58.5	109.2	80.6	104
	49.4	63.7	70.2	113.1	62.4	102.7
	50.7	72.8	55.9	66.3	67.6	48.1
	52	81.9	58.5	75.4	67.6	54.6
	49.4	75.4	62.4	78	71.5	52
	52	63.7	70.2	53.3	53.3	50.7
	53.3	76.7	78	63.7	78	52
	58.5	75.4	89.7	76.7	83.2	52
	57.2	71.5	92.3	75.4	61.1	50.7
	57.2	71.5	87.1	62.4	54.6	52
	57.2	85.8	87.1	57.2	54.6	55.9
	59.8	102.7	75.4	52	48.1	53.3
	40.3	41.6	66.3	87.1	50.7	52
	39	40.3	65	79.3	50.7	50.7
	40.3	40.3	65	80.6	50.7	48.1
	41.6	40.3	63.7	81.9	49.4	52
	40.3	39	76.7	79.3	52	61.1
	41.6	40.3	75.4	74.1	50.7	48.1
	45.5	40.3	79.3	80.6	52	50.7
	45.5	41.6	72.8	78	50.7	49.4
	48.1	40.3	68.9	84.5	49.4	53.3
	48.1	41.6	74.1	80.6	50.7	75.4
	50.7	65	83.2	65	85.8	102.7
	46.8	67.6	76.7	70.2	92.3	84.5
	58.5	74.1	88.4	67.6	78	92.3
	52	75.4	94.9	65	74.1	66.3
	53.3	74.1	91	62.4	75.4	88.4
	48.1	76.7	91	74.1	63.7	114.4
	52	79.3	93.6	68.9	68.9	133.9
	48.1	76.7	84.5	67.6	66.3	150.8
	46.8	78	80.6	63.7	67.6	152.1
	54.6	83.2	70.2	59.8	66.3	152.1
	39	55.9	58.5	91	58.5	76.7
	39	53.3	62.4	91	58.5	74.1
	41.6	53.3	66.3	89.7	57.2	78
	42.9	59.8	63.7	89.7	50.7	80.6
	42.9	61.1	66.3	89.7	49.4	79.3
	42.9	55.9	65	91	49.4	71.5
	39	53.3	65	91	55.9	81.9
	41.6	57.2	67.6	91	52	71.5
	39	55.9	67.6	91	50.7	78
	39	59.8	70.2	91	53.3	68.9
	44.2	54.6	76.7	44.2	62.4	165.1
	44.2	54.6	78	45.5	61.1	178.1
	44.2	54.6	79.3	46.8	59.8	172.9
	44.2	54.6	76.7	48.1	63.7	171.6
	42.9	54.6	81.9	48.1	61.1	148.2
	42.9	53.3	78	49.4	65	137.8
	42.9	54.6	71.5	46.8	61.1	117
	42.9	53.3	72.8	46.8	66.3	105.3
	41.6	52	71.5	46.8	59.8	97.5
	41.6	54.6	79.3	46.8	53.3	102.7
	46.8	41.6	76.7	76.7	59.8	97.5
	48.1	41.6	70.2	58.5	57.2	87.1
	48.1	44.2	85.8	83.2	63.7	109.2
	46.8	44.2	76.7	76.7	58.5	96.2
	46.8	54.6	80.6	78	74.1	92.3
	46.8	55.9	70.2	78	72.8	93.6
	46.8	62.4	70.2	79.3	70.2	92.3
	48.1	61.1	68.9	79.3	62.4	81.9
	46.8	58.5	67.6	72.8	62.4	79.3
	48.1	52	67.6	59.8	62.4	70.2
	42.9	65	85.8	55.9	70.2	49.4
	48.1	65	87.1	39	78	62.4
	53.3	68.9	87.1	58.5	78	45.5
	58.5	66.3	78	63.7	78	50.7
	57.2	66.3	84.5	41.6	80.6	50.7
	50.7	68.9	81.9	42.9	79.3	62.4
	40.3	68.9	87.1	42.9	87.1	88.4
	40.3	67.6	88.4	40.3	78	59.8
	49.4	66.3	85.8	39	79.3	54.6
	49.4	70.2	85.8	57.2	78	57.2
	42.9	39	67.6	81.9	42.9	72.8
	45.5	37.7	67.6	87.1	45.5	84.5
	44.2	37.7	80.6	74.1	48.1	71.5
	45.5	39	74.1	75.4	42.9	78
	49.4	37.7	74.1	70.2	42.9	94.9
	52	39	68.9	72.8	50.7	78
	50.7	39	67.6	68.9	46.8	66.3
	52	37.7	57.2	66.3	46.8	74.1
	48.1	37.7	61.1	59.8	49.4	65
	49.4	39	58.5	66.3	48.1	63.7
	53.3	57.2	53.3	80.6	68.9	52
	53.3	59.8	54.6	84.5	62.4	45.5
	72.8	62.4	53.3	83.2	66.3	48.1
	55.9	67.6	52	89.7	67.6	45.5
	57.2	70.2	53.3	87.1	62.4	45.5
	57.2	68.9	52	85.8	66.3	44.2
	58.5	67.6	53.3	83.2	63.7	41.6
	55.9	68.9	49.4	85.8	67.6	42.9
	57.2	65	49.4	85.8	65	44.2
	58.5	65	49.4	87.1	62.4	46.8
	57.2	40.3	94.9	68.9	79.3	53.3
	59.8	40.3	100.1	61.1	76.7	66.3
	62.4	40.3	79.3	52	78	53.3
	62.4	40.3	76.7	68.9	78	55.9
	62.4	41.6	76.7	62.4	76.7	57.2
	65	41.6	75.4	79.3	76.7	68.9
	59.8	40.3	81.9	49.4	76.7	50.7
	59.8	40.3	83.2	54.6	78	50.7
	61.1	40.3	84.5	53.3	76.7	52
	63.7	40.3	92.3	62.4	79.3	65
	68.9	52	85.8	91	63.7	57.2
	67.6	50.7	81.9	87.1	58.5	54.6
	67.6	48.1	72.8	92.3	59.8	50.7
	62.4	50.7	59.8	87.1	61.1	50.7
	62.4	46.8	53.3	93.6	61.1	53.3
	70.2	50.7	53.3	93.6	61.1	54.6
	62.4	52	52	92.3	67.6	54.6
	74.1	50.7	48.1	84.5	58.5	65
	76.7	58.5	46.8	94.9	61.1	65
	79.3	53.3	50.7	84.5	61.1	65
	42.9	85.8	58.5	66.3	104	67.6
	42.9	85.8	71.5	76.7	93.6	72.8
	41.6	92.3	74.1	71.5	80.6	88.4
	42.9	96.2	80.6	74.1	68.9	91
	45.5	93.6	75.4	80.6	70.2	88.4
	45.5	96.2	75.4	72.8	83.2	66.3
	46.8	96.2	72.8	71.5	72.8	68.9
	46.8	91	68.9	70.2	91	72.8
	48.1	92.3	62.4	68.9	100.1	75.4
	45.5	105.3	61.1	68.9	122.2	75.4
	42.9	52	85.8	80.6	94.9	120.9
	42.9	52	81.9	76.7	98.8	110.5
	42.9	50.7	78	80.6	92.3	110.5
	42.9	53.3	80.6	71.5	87.1	117
	42.9	52	76.7	75.4	70.2	133.9
	42.9	52	78	80.6	55.9	145.6
	42.9	53.3	97.5	80.6	52	137.8
	41.6	54.6	94.9	80.6	48.1	122.2
	44.2	54.6	92.3	72.8	53.3	128.7
	42.9	55.9	92.3	79.3	53.3	133.9
	46.8	57.2	58.5	79.3	72.8	59.8
	48.1	75.4	59.8	78	71.5	55.9
	49.4	84.5	63.7	78	76.7	57.2
	50.7	84.5	66.3	78	75.4	53.3
	50.7	91	70.2	67.6	72.8	58.5
	49.4	88.4	68.9	79.3	61.1	58.5
	49.4	84.5	65	85.8	68.9	61.1
	48.1	84.5	63.7	71.5	80.6	57.2
	49.4	87.1	62.4	68.9	97.5	57.2
	48.1	87.1	63.7	67.6	93.6	63.7
	45.5	44.2	81.9	46.8	50.7	106.6
	46.8	46.8	83.2	46.8	71.5	123.5
	45.5	48.1	78	46.8	75.4	137.8
	46.8	48.1	81.9	46.8	88.4	122.2
	45.5	48.1	72.8	46.8	89.7	105.3
	46.8	46.8	71.5	46.8	78	102.7
	46.8	46.8	83.2	45.5	78	109.2
	46.8	46.8	79.3	46.8	58.5	102.7
	46.8	46.8	79.3	42.9	54.6	106.6
	45.5	46.8	75.4	48.1	57.2	106.6
	54.6	85.8	100.1	96.2	104	65
	41.6	84.5	101.4	97.5	106.6	54.6
	52	84.5	98.8	80.6	118.3	55.9
	53.3	89.7	100.1	96.2	118.3	61.1
	41.6	91	101.4	96.2	122.2	52
	55.9	94.9	100.1	97.5	104	61.1
	41.6	98.8	100.1	97.5	119.6	53.3
	39	96.2	97.5	97.5	101.4	57.2
	53.3	96.2	93.6	105.3	107.9	61.1
	42.9	97.5	87.1	105.3	107.9	65
	54.6	80.6	67.6	111.8	67.6	68.9
	55.9	72.8	78	107.9	104	57.2
	58.5	85.8	75.4	113.1	80.6	79.3
	58.5	85.8	75.4	111.8	66.3	79.3
	59.8	80.6	78	113.1	74.1	70.2
	63.7	88.4	75.4	113.1	81.9	63.7
	63.7	87.1	80.6	115.7	65	63.7
	70.2	81.9	74.1	114.4	75.4	71.5
	68.9	91	70.2	115.7	70.2	88.4
	70.2	85.8	78	115.7	80.6	88.4
	54.6	76.7	88.4	93.6	74.1	123.5
	54.6	80.6	94.9	91	78	102.7
	54.6	89.7	91	92.3	78	65
	54.6	92.3	100.1	94.9	65	59.8
	54.6	80.6	101.4	93.6	65	75.4
	58.5	81.9	109.2	94.9	65	80.6
	55.9	81.9	114.4	94.9	55.9	81.9
	55.9	85.8	107.9	101.4	57.2	81.9
	57.2	105.3	100.1	97.5	49.4	75.4
	62.4	93.6	106.6	94.9	57.2	83.2
	91	62.4	71.5	78	59.8	76.7
	97.5	63.7	74.1	80.6	55.9	71.5
	101.4	66.3	80.6	83.2	54.6	87.1
	102.7	68.9	76.7	91	54.6	92.3
	101.4	70.2	80.6	93.6	58.5	97.5
	107.9	68.9	80.6	107.9	53.3	97.5
	113.1	71.5	85.8	110.5	66.3	97.5
	114.4	72.8	83.2	106.6	59.8	98.8
	115.7	72.8	87.1	104	66.3	97.5
	124.8	71.5	84.5	101.4	79.3	88.4
	39	40.3	96.2	89.7	46.8	84.5
	37.7	44.2	89.7	96.2	50.7	71.5
	39	44.2	85.8	76.7	52	68.9
	37.7	44.2	85.8	74.1	53.3	70.2
	49.4	44.2	87.1	53.3	52	74.1
	39	42.9	74.1	48.1	50.7	80.6
	39	39	71.5	46.8	52	79.3
	39	40.3	74.1	50.7	50.7	92.3
	39	41.6	75.4	48.1	52	72.8
	39	41.6	70.2	45.5	50.7	68.9
	39	37.7	100.1	63.7	66.3	83.2
	40.3	39	88.4	58.5	62.4	62.4
	39	48.1	74.1	58.5	66.3	57.2
	39	46.8	85.8	50.7	65	66.3
	40.3	50.7	88.4	49.4	67.6	67.6
	40.3	52	94.9	50.7	67.6	72.8
	40.3	52	97.5	54.6	65	65
	40.3	50.7	94.9	59.8	62.4	59.8
	39	52	93.6	68.9	62.4	72.8
	40.3	50.7	104	68.9	68.9	57.2
	42.9	87.1	39	58.5	124.8	72.8
	44.2	88.4	39	53.3	111.8	75.4
	44.2	87.1	40.3	44.2	106.6	68.9
	44.2	126.1	37.7	45.5	106.6	57.2
	42.9	92.3	40.3	49.4	110.5	57.2
	42.9	89.7	40.3	44.2	113.1	61.1
	59.8	84.5	39	45.5	111.8	61.1
	41.6	87.1	39	54.6	98.8	63.7
	41.6	94.9	39	62.4	105.3	62.4
	41.6	98.8	39	67.6	113.1	67.6
	59.8	41.6	96.2	114.4	52	81.9
	58.5	44.2	105.3	110.5	58.5	78
	58.5	41.6	98.8	107.9	58.5	83.2
	59.8	41.6	98.8	113.1	57.2	80.6
	58.5	42.9	106.6	109.2	48.1	88.4
	97.5	42.9	111.8	111.8	52	79.3
	59.8	41.6	106.6	115.7	53.3	68.9
	59.8	41.6	114.4	119.6	58.5	63.7
	58.5	42.9	117	115.7	57.2	50.7
	58.5	42.9	124.8	115.7	54.6	62.4
	50.7	46.8	57.2	100.1	61.1	63.7
	52	46.8	53.3	100.1	54.6	62.4
	50.7	46.8	46.8	102.7	55.9	61.1
	50.7	46.8	52	109.2	57.2	66.3
	50.7	46.8	52	107.9	63.7	70.2
	50.7	45.5	52	111.8	65	76.7
	52	42.9	58.5	117	71.5	65
	50.7	45.5	58.5	117	53.3	61.1
	55.9	44.2	58.5	119.6	54.6	65
	55.9	44.2	61.1	123.5	59.8	63.7
	40.3	59.8	63.7	83.2	79.3	92.3
	44.2	59.8	62.4	80.6	83.2	87.1
	40.3	59.8	65	85.8	87.1	84.5
	44.2	48.1	65	92.3	72.8	94.9
	42.9	49.4	62.4	101.4	70.2	97.5
	40.3	62.4	65	149.5	70.2	107.9
	39	52	62.4	146.9	68.9	105.3
	40.3	62.4	61.1	153.4	63.7	117
	40.3	42.9	63.7	148.2	80.6	115.7
	44.2	46.8	61.1	144.3	63.7	110.5
	74.1	45.5	45.5	88.4	63.7	84.5
	75.4	50.7	42.9	81.9	67.6	87.1
	76.7	50.7	44.2	67.6	75.4	98.8
	79.3	48.1	49.4	63.7	78	83.2
	75.4	50.7	55.9	68.9	89.7	80.6
	75.4	54.6	59.8	75.4	80.6	83.2
	76.7	49.4	58.5	75.4	96.2	96.2
	76.7	55.9	65	74.1	114.4	118.3
	78	57.2	65	87.1	130	119.6
	84.5	62.4	61.1	79.3	128.7	109.2
	58.5	44.2	59.8	91	50.7	55.9
	54.6	45.5	55.9	81.9	53.3	54.6
	68.9	44.2	59.8	84.5	57.2	50.7
	63.7	45.5	55.9	102.7	62.4	53.3
	63.7	45.5	62.4	93.6	58.5	57.2
	65	45.5	65	101.4	78	70.2
	65	44.2	66.3	89.7	55.9	53.3
	72.8	44.2	67.6	91	54.6	52
	74.1	44.2	67.6	81.9	50.7	58.5
	74.1	44.2	72.8	75.4	49.4	53.3
	50.7	41.6	74.1	96.2	63.7	57.2
	52	41.6	75.4	81.9	67.6	59.8
	52	42.9	68.9	81.9	79.3	68.9
	52	41.6	74.1	53.3	66.3	75.4
	52	42.9	68.9	61.1	66.3	62.4
	52	42.9	62.4	53.3	70.2	72.8
	53.3	42.9	59.8	53.3	71.5	66.3
	53.3	44.2	59.8	85.8	54.6	63.7
	59.8	45.5	58.5	85.8	62.4	61.1
	53.3	45.5	61.1	85.8	55.9	58.5
	50.7	45.5	81.9	53.3	48.1	158.6
	46.8	46.8	87.1	58.5	48.1	166.4
	48.1	46.8	85.8	71.5	52	118.3
	52	46.8	80.6	71.5	46.8	122.2
	52	52	78	72.8	52	165.1
	52	53.3	80.6	70.2	54.6	171.6
	52	54.6	79.3	72.8	50.7	166.4
	53.3	53.3	79.3	62.4	45.5	150.8
	55.9	45.5	76.7	49.4	49.4	106.6
	55.9	50.7	89.7	54.6	48.1	157.3
	61.1	42.9	46.8	66.3	53.3	59.8
	59.8	44.2	52	67.6	58.5	85.8
	61.1	45.5	67.6	71.5	66.3	84.5
	61.1	42.9	70.2	71.5	59.8	79.3
	61.1	42.9	72.8	72.8	54.6	107.9
	61.1	44.2	78	76.7	66.3	104
	59.8	49.4	84.5	74.1	63.7	94.9
	59.8	44.2	91	80.6	70.2	81.9
	65	45.5	81.9	81.9	72.8	67.6
	61.1	45.5	72.8	83.2	58.5	68.9
	137.8	65	54.6	120.9	79.3	74.1
	136.5	68.9	63.7	115.7	89.7	85.8
	136.5	83.2	59.8	119.6	72.8	81.9
	136.5	88.4	67.6	119.6	93.6	94.9
	136.5	85.8	65	120.9	100.1	80.6
	136.5	96.2	61.1	122.2	97.5	83.2
	136.5	94.9	61.1	122.2	104	71.5
	117	93.6	68.9	133.9	113.1	61.1
	126.1	93.6	66.3	133.9	113.1	68.9
	136.5	92.3	67.6	132.6	140.4	80.6
	81.9	61.1	88.4	117	70.2	72.8
	76.7	65	84.5	119.6	57.2	79.3
	80.6	63.7	76.7	122.2	54.6	74.1
	87.1	65	70.2	120.9	57.2	68.9
	84.5	66.3	71.5	122.2	54.6	65
	85.8	65	67.6	126.1	55.9	59.8
	91	70.2	71.5	120.9	57.2	68.9
	87.1	70.2	70.2	107.9	55.9	58.5
	92.3	65	67.6	105.3	61.1	58.5
	94.9	66.3	67.6	105.3	61.1	59.8
	94.9	49.4	91	143	71.5	57.2
	94.9	50.7	89.7	145.6	52	58.5
	102.7	49.4	81.9	146.9	48.1	58.5
	100.1	48.1	79.3	144.3	58.5	59.8
	105.3	49.4	81.9	136.5	66.3	67.6
	110.5	49.4	88.4	135.2	62.4	65
	120.9	45.5	83.2	127.4	66.3	68.9
	126.1	49.4	85.8	120.9	66.3	78
	126.1	62.4	85.8	123.5	58.5	87.1
	115.7	65	84.5	119.6	61.1	81.9
	44.2	57.2	187.2	55.9	117	83.2
	52	53.3	192.4	55.9	124.8	81.9
	44.2	53.3	193.7	54.6	128.7	76.7
	45.5	54.6	193.7	53.3	110.5	70.2
	44.2	55.9	192.4	53.3	100.1	78
	44.2	55.9	197.6	57.2	97.5	85.8
	44.2	55.9	192.4	53.3	59.8	94.9
	45.5	54.6	175.5	54.6	71.5	93.6
	45.5	55.9	163.8	58.5	62.4	113.1
	46.8	58.5	146.9	58.5	63.7	114.4
	88.4	41.6	63.7	126.1	91	75.4
	89.7	44.2	63.7	127.4	98.8	68.9
	89.7	41.6	62.4	124.8	97.5	70.2
	85.8	40.3	59.8	132.6	101.4	84.5
	89.7	44.2	61.1	124.8	97.5	81.9
	89.7	46.8	62.4	124.8	97.5	80.6
	89.7	41.6	61.1	128.7	93.6	68.9
	88.4	46.8	61.1	132.6	92.3	66.3
	92.3	41.6	68.9	128.7	105.3	72.8
	97.5	41.6	67.6	127.4	98.8	75.4
	62.4	100.1	61.1	117	57.2	53.3
	61.1	101.4	61.1	115.7	66.3	52
	65	106.6	61.1	110.5	78	53.3
	66.3	111.8	66.3	101.4	58.5	49.4
	66.3	105.3	59.8	104	61.1	49.4
	66.3	101.4	61.1	105.3	65	48.1
	66.3	96.2	45.5	104	63.7	66.3
	65	92.3	44.2	101.4	58.5	76.7
	66.3	94.9	40.3	111.8	52	75.4
	68.9	94.9	42.9	106.6	48.1	62.4
	71.5	52	53.3	87.1	61.1	44.2
	93.6	53.3	58.5	98.8	65	55.9
	93.6	55.9	62.4	63.7	68.9	50.7
	81.9	57.2	63.7	52	70.2	54.6
	93.6	55.9	58.5	46.8	70.2	76.7
	93.6	55.9	55.9	48.1	66.3	67.6
	93.6	57.2	55.9	49.4	65	57.2
	92.3	57.2	58.5	59.8	66.3	52
	92.3	65	52	62.4	78	59.8
	122.2	63.7	53.3	68.9	72.8	65
	59.8	70.2	67.6	109.2	63.7	115.7
	59.8	72.8	65	117	63.7	122.2
	61.1	76.7	68.9	120.9	79.3	113.1
	61.1	72.8	70.2	119.6	63.7	110.5
	61.1	80.6	76.7	110.5	94.9	101.4
	61.1	72.8	75.4	110.5	96.2	100.1
	62.4	85.8	79.3	89.7	65	91
	62.4	79.3	87.1	81.9	81.9	84.5
	70.2	70.2	83.2	72.8	91	79.3
	70.2	74.1	85.8	67.6	81.9	78
	63.7	44.2	59.8	98.8	63.7	101.4
	74.1	42.9	65	118.3	65	117
	80.6	44.2	63.7	119.6	66.3	122.2
	81.9	44.2	63.7	110.5	68.9	118.3
	84.5	42.9	65	111.8	67.6	117
	94.9	41.6	70.2	105.3	67.6	124.8
	97.5	44.2	68.9	88.4	55.9	123.5
	105.3	42.9	68.9	97.5	52	120.9
	123.5	42.9	67.6	85.8	53.3	109.2
	115.7	41.6	70.2	72.8	67.6	101.4
	113.1	40.3	128.7	144.3	70.2	104
	111.8	41.6	126.1	123.5	80.6	102.7
	110.5	42.9	132.6	124.8	76.7	102.7
	115.7	45.5	122.2	130	80.6	107.9
	113.1	46.8	106.6	141.7	78	102.7
	117	44.2	110.5	126.1	74.1	110.5
	118.3	46.8	109.2	122.2	75.4	93.6
	124.8	42.9	101.4	141.7	78	93.6
	128.7	44.2	111.8	150.8	68.9	100.1
	117	42.9	102.7	127.4	70.2	91
	54.6	80.6	59.8	68.9	61.1	49.4
	54.6	80.6	57.2	68.9	62.4	46.8
	54.6	79.3	59.8	67.6	63.7	42.9
	54.6	74.1	61.1	65	81.9	52
	55.9	57.2	67.6	67.6	80.6	46.8
	54.6	53.3	63.7	65	97.5	42.9
	55.9	50.7	63.7	66.3	97.5	41.6
	55.9	49.4	65	66.3	97.5	42.9
	55.9	50.7	65	70.2	97.5	45.5
	54.6	49.4	65	70.2	81.9	48.1
	65	49.4	59.8	71.5	85.8	61.1
	68.9	49.4	68.9	79.3	81.9	54.6
	65	52	63.7	88.4	85.8	54.6
	68.9	52	66.3	76.7	81.9	54.6
	68.9	49.4	72.8	58.5	83.2	55.9
	68.9	53.3	68.9	55.9	81.9	44.2
	66.3	53.3	71.5	55.9	89.7	46.8
	68.9	53.3	70.2	55.9	100.1	46.8
	68.9	46.8	70.2	55.9	76.7	49.4
	68.9	57.2	70.2	55.9	91	46.8
	40.3	70.2	50.7	105.3	70.2	52
	40.3	83.2	46.8	87.1	70.2	52
	42.9	92.3	46.8	83.2	76.7	70.2
	42.9	105.3	50.7	89.7	76.7	53.3
	44.2	100.1	50.7	85.8	74.1	55.9
	45.5	97.5	52	109.2	75.4	52
	50.7	93.6	55.9	110.5	63.7	48.1
	50.7	88.4	54.6	117	59.8	48.1
	49.4	89.7	50.7	117	72.8	53.3
	50.7	92.3	52	118.3	74.1	54.6
	52	141.7	72.8	74.1	136.5	113.1
	53.3	143	72.8	78	119.6	107.9
	53.3	141.7	72.8	79.3	123.5	96.2
	49.4	143	74.1	84.5	117	92.3
	52	146.9	65	92.3	123.5	87.1
	53.3	144.3	74.1	93.6	118.3	78
	54.6	146.9	72.8	96.2	135.2	66.3
	46.8	146.9	74.1	54.6	143	65
	53.3	150.8	72.8	65	146.9	59.8
	54.6	146.9	72.8	46.8	153.4	53.3
	53.3	57.2	104	71.5	54.6	89.7
	52	55.9	111.8	71.5	57.2	74.1
	55.9	55.9	111.8	74.1	59.8	67.6
	53.3	57.2	110.5	80.6	62.4	61.1
	52	57.2	109.2	81.9	59.8	52
	58.5	57.2	106.6	87.1	52	58.5
	53.3	55.9	102.7	89.7	52	53.3
	57.2	57.2	88.4	84.5	53.3	53.3
	61.1	55.9	72.8	76.7	48.1	52
	62.4	54.6	71.5	83.2	50.7	57.2
	114.4	65	89.7	118.3	58.5	74.1
	119.6	65	100.1	107.9	70.2	67.6
	137.8	63.7	94.9	104	67.6	85.8
	133.9	63.7	97.5	104	63.7	83.2
	140.4	61.1	96.2	111.8	63.7	80.6
	144.3	61.1	98.8	106.6	63.7	72.8
	149.5	66.3	105.3	107.9	81.9	63.7
	139.1	65	105.3	109.2	74.1	79.3
	150.8	62.4	110.5	120.9	63.7	71.5
	144.3	66.3	107.9	97.5	65	68.9
	68.9	78	130	58.5	106.6	101.4
	68.9	83.2	130	70.2	89.7	92.3
	89.7	83.2	131.3	80.6	72.8	93.6
	68.9	81.9	132.6	66.3	79.3	106.6
	87.1	89.7	123.5	65	81.9	107.9
	80.6	89.7	123.5	67.6	85.8	118.3
	84.5	89.7	120.9	63.7	88.4	126.1
	80.6	84.5	119.6	70.2	80.6	115.7
	81.9	94.9	117	72.8	100.1	118.3
	79.3	91	114.4	81.9	81.9	115.7
	61.1	61.1	84.5	67.6	68.9	84.5
	61.1	61.1	75.4	75.4	66.3	85.8
	83.2	59.8	70.2	74.1	62.4	81.9
	83.2	59.8	72.8	72.8	61.1	97.5
	84.5	58.5	80.6	67.6	59.8	89.7
	83.2	59.8	80.6	66.3	58.5	84.5
	81.9	54.6	100.1	63.7	58.5	81.9
	80.6	59.8	119.6	68.9	61.1	91
	80.6	63.7	123.5	74.1	61.1	79.3
	81.9	57.2	127.4	88.4	57.2	94.9
	88.4	66.3	48.1	130	62.4	79.3
	88.4	67.6	46.8	130	65	85.8
	88.4	67.6	49.4	133.9	63.7	76.7
	88.4	78	49.4	136.5	67.6	79.3
	91	76.7	46.8	137.8	66.3	79.3
	92.3	75.4	49.4	139.1	76.7	89.7
	91	80.6	48.1	131.3	81.9	105.3
	91	80.6	50.7	132.6	87.1	104
	91	80.6	49.4	139.1	85.8	109.2
	91	80.6	50.7	132.6	68.9	97.5
	140.4	61.1	85.8	161.2	97.5	93.6
	157.3	62.4	91	131.3	100.1	100.1
	152.1	63.7	88.4	120.9	101.4	91
	180.7	67.6	88.4	105.3	97.5	89.7
	171.6	68.9	87.1	109.2	100.1	93.6
	178.1	65	88.4	123.5	98.8	87.1
	201.5	58.5	89.7	150.8	91	94.9
	187.2	58.5	101.4	133.9	93.6	96.2
	202.8	58.5	102.7	126.1	102.7	89.7
	204.1	65	109.2	133.9	91	89.7
	42.9	78	92.3	42.9	75.4	101.4
	42.9	87.1	84.5	53.3	83.2	100.1
	42.9	87.1	93.6	62.4	88.4	94.9
	42.9	87.1	97.5	68.9	106.6	91
	42.9	101.4	92.3	57.2	106.6	96.2
	42.9	111.8	98.8	67.6	122.2	84.5
	42.9	110.5	97.5	80.6	130	84.5
	42.9	113.1	97.5	79.3	96.2	75.4
	44.2	117	102.7	84.5	114.4	71.5
	42.9	122.2	105.3	87.1	135.2	75.4
	50.7	53.3	94.9	74.1	61.1	135.2
	50.7	53.3	97.5	76.7	68.9	132.6
	49.4	53.3	97.5	78	68.9	132.6
	50.7	53.3	98.8	78	68.9	131.3
	52	53.3	98.8	70.2	68.9	131.3
	46.8	55.9	104	70.2	72.8	124.8
	52	54.6	102.7	68.9	70.2	117
	46.8	57.2	104	71.5	68.9	119.6
	48.1	57.2	105.3	74.1	74.1	115.7
	46.8	58.5	104	66.3	63.7	114.4
	44.2	44.2	83.2	74.1	67.6	50.7
	40.3	45.5	75.4	75.4	70.2	49.4
	39	48.1	71.5	76.7	75.4	52
	45.5	49.4	67.6	68.9	79.3	52
	48.1	50.7	57.2	67.6	96.2	44.2
	46.8	53.3	57.2	89.7	106.6	46.8
	46.8	52	50.7	68.9	89.7	44.2
	46.8	52	49.4	71.5	126.1	46.8
	45.5	49.4	50.7	66.3	117	49.4
	45.5	54.6	48.1	66.3	111.8	46.8
	48.1	55.9	52	79.3	62.4	72.8
	46.8	54.6	52	84.5	63.7	63.7
	67.6	57.2	61.1	79.3	61.1	71.5
	63.7	58.5	57.2	75.4	79.3	65
	66.3	74.1	55.9	84.5	87.1	61.1
	67.6	87.1	52	81.9	62.4	67.6
	67.6	98.8	58.5	88.4	74.1	71.5
	66.3	97.5	55.9	79.3	57.2	80.6
	63.7	97.5	55.9	84.5	65	80.6
	68.9	89.7	52	84.5	59.8	72.8
	48.1	75.4	91	72.8	70.2	55.9
	49.4	76.7	84.5	72.8	83.2	55.9
	49.4	78	80.6	72.8	84.5	53.3
	49.4	76.7	71.5	71.5	91	65
	49.4	76.7	63.7	70.2	71.5	67.6
	48.1	75.4	67.6	71.5	105.3	87.1
	49.4	83.2	70.2	72.8	76.7	97.5
	50.7	84.5	70.2	71.5	89.7	106.6
	50.7	85.8	65	68.9	92.3	115.7
	50.7	78	66.3	70.2	105.3	131.3
	48.1	48.1	57.2	70.2	55.9	46.8
	49.4	48.1	61.1	72.8	50.7	48.1
	48.1	52	61.1	68.9	52	48.1
	48.1	52	58.5	70.2	49.4	46.8
	52	57.2	59.8	70.2	48.1	49.4
	50.7	58.5	61.1	70.2	49.4	49.4
[truncated: 2,293 more rows]

## Sheet: Supp. Fig. 3c
c.
	L (µm)
Time	9-10h	9-10h	9-10h
	Ctl	Med	Cond
	0.205584	0.269576	0.219903
	0.204339	0.264484	0.215882
	0.200993	0.279156	0.2119
	0.198044	0.295567	0.207351
	0.195747	0.289157	0.202413
	0.194338	0.28103	0.197797
	0.187848	0.273349	0.194271
	0.178414	0.271493	0.190783
	0.244157	0.270575	0.187417
	0.296326	0.270575	0.184249
	0.205058	0.323741	0.253998
	0.204638	0.316901	0.302341
	0.20339	0.30303	0.314235
	0.202156	0.301003	0.326566
	0.201342	0.290323	0.33758
	0.199734	0.28481	0.364668
	0.198151	0.282132	0.386259
	0.195059	0.271903	0.402575
	0.193548	0.269461	0.418346
	0.188088	0.263158	0.434333
	0.297855	0.139123	0.2246
	0.297855	0.139123	0.221548
	0.295043	0.13773	0.21689
	0.283661	0.137043	0.21259
	0.279851	0.137043	0.209207
	0.276141	0.136026	0.206347
	0.270173	0.134365	0.2023
	0.261689	0.131161	0.199527
	0.256849	0.128405	0.196971
	0.256849	0.161912	0.194341
	0.2	0.248314	0.141429
	0.19656	0.244713	0.141285
	0.190476	0.241	0.140901
	0.187354	0.237397	0.139809
	0.183908	0.234104	0.138134
	0.18018	0.231495	0.135695
	0.179775	0.230507	0.133684
	0.178971	0.228943	0.131523
	0.175824	0.2274	0.13004
	0.173536	0.22475	0.13004
	0.29661	0.413625	0.189424
	0.291667	0.445783	0.188476
	0.282258	0.437788	0.187537
	0.275591	0.428894	0.186989
	0.274869	0.486726	0.18677
	0.273438	0.474138	0.186661
	0.271318	0.465116	0.186173
	0.269231	0.444444	0.184669
	0.268542	0.426357	0.182979
	0.266497	0.42065	0.181218
	0.311538	0.281849	0.361588
	0.308689	0.266241	0.353403
	0.307284	0.247525	0.344802
	0.306586	0.227894	0.336165
	0.305891	0.210438	0.341302
	0.301788	0.288925	0.338634
	0.296486	0.306513	0.33324
	0.295836	0.294334	0.327205
	0.29519	0.30913	0.319962
	0.28223	0.355619	0.313527
	0.223821	0.212766	0.264972
	0.22293	0.211082	0.263779
	0.222222	0.209974	0.263779
	0.221344	0.207254	0.262596
	0.220994	0.201005	0.260097
	0.220646	0.192771	0.254764
	0.220472	0.186916	0.249797
	0.220126	0.1766	0.246345
	0.219264	0.166667	0.24546
	0.219264	0.219561	0.24502
	0.597213	0.216763	0.458307
	0.5625	0.215827	0.455264
	0.527859	0.21398	0.454833
	0.493963	0.210379	0.453115
	0.475185	0.207756	0.452261
	0.46814	0.206044	0.451836
	0.463082	0.206044	0.448458
	0.447205	0.205198	0.445959
	0.421743	0.199468	0.445545
	0.397702	0.195567	0.442668
	0.154839	0.147783	0.33816
	0.151707	0.175644	0.337788
	0.150754	0.241657	0.333574
	0.147239	0.237557	0.330349
	0.145278	0.229008	0.324938
	0.145103	0.213632	0.329614
	0.144928	0.204878	0.34627
	0.144578	0.199052	0.377281
	0.141677	0.196813	0.389547
	0.139211	0.194085	0.379027
	0.408719	0.577778	0.342583
	0.456989	0.576923	0.334445
	0.453333	0.563584	0.323133
	0.447368	0.546218	0.310205
	0.440415	0.527027	0.29944
	0.437018	0.504528	0.290972
	0.435897	0.484472	0.28508
	0.433673	0.471584	0.284021
	0.433673	0.458284	0.283719
	0.428212	0.442177	0.280447
	0.549738	0.260983	0.285171
	0.56962	0.252738	0.280374
	0.555959	0.241741	0.275735
	0.53609	0.233554	0.268817
	0.591033	0.228224	0.262238
	0.651738	0.225649	0.25729
	0.657807	0.222883	0.25641
	0.653897	0.221402	0.252525
	0.64244	0.220669	0.248344
	0.637476	0.216138	0.243506
	0.215069	0.198613	0.347341
	0.208902	0.187612	0.353492
	0.206701	0.178673	0.360475
	0.204545	0.170824	0.359256
	0.204054	0.168359	0.360436
	0.202114	0.166227	0.354493
	0.198187	0.15893	0.344828
	0.196962	0.150502	0.33179
	0.196507	0.145295	0.322823
	0.195452	0.143117	0.314557
	0.494924	0.19062	0.248894
	0.4875	0.190447	0.247661
	0.483871	0.189588	0.245633
	0.466507	0.188228	0.244432
	0.450346	0.18606	0.240128
	0.487122	0.18298	0.235233
	0.480663	0.178016	0.262076
	0.47593	0.173315	0.28002
	0.457895	0.168584	0.289891
	0.441176	0.168937	0.302956
	0.505226	0.205993	0.170713
	0.505226	0.202206	0.166297
	0.489865	0.199275	0.163517
	0.481728	0.198198	0.186113
	0.467742	0.192982	0.183486
	0.416667	0.190311	0.192577
	0.4039	0.194585	0.222841
	0.396175	0.19263	0.221147
	0.390836	0.192308	0.219479
	0.386667	0.190713	0.218878
	0.205882	0.548977	0.161009
	0.190217	0.561497	0.178477
	0.2	0.545738	0.180936
	0.235849	0.535714	0.18051
	0.259434	0.564598	0.177858
	0.257009	0.559476	0.174154
	0.257009	0.556112	0.169972
	0.25463	0.549505	0.166526
	0.25463	0.541463	0.164678
	0.25463	0.589645	0.163798
	0.396476	0.386534	0.33475
	0.391304	0.386534	0.332992
	0.391304	0.386534	0.378109
	0.387513	0.376214	0.417867
	0.386266	0.362998	0.399816
	0.378947	0.355505	0.434592
	0.371901	0.349887	0.47138
	0.358566	0.339168	0.508
	0.347155	0.337691	0.519084
	0.363467	0.336226	0.543796
	0.232558	0.324934	0.331393
	0.230548	0.324934	0.325935
	0.225989	0.324503	0.318021
	0.222841	0.324074	0.30629
	0.222841	0.323646	0.32095
	0.220386	0.321101	0.339235
	0.216216	0.31901	0.36239
	0.214477	0.315315	0.395
	0.213904	0.314103	0.414562
	0.21164	0.313299	0.435381
	0.208838	0.307918	0.343711
	0.206587	0.351906	0.333253
	0.201166	0.351134	0.31926
	0.196693	0.350749	0.305377
	0.192737	0.345075	0.292466
	0.187398	0.341759	0.28146
	0.183804	0.34103	0.272297
	0.182058	0.338505	0.266306
	0.17756	0.334611	0.261835
	0.175127	0.334262	0.258596
	0.241657	0.248756	0.306547
	0.23918	0.242483	0.287711
	0.238365	0.236295	0.270064
	0.237557	0.232992	0.256002
	0.237557	0.230627	0.240554
	0.237557	0.229991	0.251678
	0.232044	0.227066	0.300733
	0.228261	0.221631	0.308267
	0.284211	0.216638	0.369541
	0.274669	0.214041	0.365617
	0.415617	0.234604	0.126674
	0.410959	0.272206	0.123755
	0.406404	0.254692	0.148951
	0.391924	0.241117	0.167551
	0.391924	0.228365	0.167131
	0.390533	0.223005	0.16609
	0.389151	0.221445	0.164654
	0.381062	0.210643	0.161725
	0.374574	0.205628	0.160621
	0.364641	0.202128	0.159151
	0.308748	0.129396	0.252826
	0.304054	0.126623	0.250442
	0.29654	0.123496	0.248538
	0.295082	0.120296	0.246234
	0.292208	0.119852	0.24189
	0.290792	0.118975	0.237298
	0.282575	0.117683	0.231608
	0.273556	0.11559	0.224749
	0.271084	0.113175	0.218285
	0.267459	0.112005	0.212926
	0.20974	0.120898	0.271382
	0.200738	0.120069	0.268511
	0.189956	0.120069	0.265273
	0.181856	0.119658	0.262113
	0.1759	0.118644	0.257511
	0.171733	0.117253	0.250474
	0.170722	0.113269	0.24581
	0.169822	0.11236	0.241405
	0.168441	0.111465	0.236474
	0.166794	0.110935	0.231498
	0.130352	0.122487	0.294118
	0.128765	0.116906	0.290428
	0.128046	0.112327	0.288951
	0.126631	0.108575	0.286829
	0.126573	0.107854	0.28204
	0.124735	0.106441	0.275452
	0.122951	0.102578	0.269165
	0.121915	0.0978916	0.260743
	0.119479	0.0935252	0.252832
	0.118195	0.121043	0.261179
	0.244068	0.395043	0.477125
	0.23407	0.394127	0.48442
	0.233615	0.392308	0.48442
	0.232708	0.38961	0.48442
	0.229592	0.385196	0.483821
	0.218314	0.38003	0.48233
	0.216346	0.375	0.48011
	0.21102	0.374175	0.485991
	0.21065	0.370909	0.492601
	0.209546	0.360679	0.488148
	0.355705	0.262391	0.258344
	0.350529	0.257143	0.255939
	0.345052	0.255682	0.253456
	0.338875	0.249307	0.251444
	0.335868	0.246575	0.249165
	0.331665	0.245902	0.247279
	0.327565	0.242588	0.247045
	0.325953	0.241935	0.246928
	0.325553	0.235602	0.24652
	0.325153	0.233766	0.245709
	0.298384	0.354413	0.703038
	0.292564	0.339547	0.691716
	0.286282	0.337525	0.675161
	0.277992	0.329032	0.66007
	0.272315	0.322173	0.643441
	0.265683	0.315009	0.626589
	0.260775	0.310976	0.61617
	0.255773	0.3076	0.610794
	0.252013	0.305939	0.607457
	0.250174	0.294798	0.604929
	0.436047	0.336713	0.115218
	0.433025	0.326774	0.112901
	0.428571	0.315468	0.109915
	0.426379	0.31229	0.106869
	0.420639	0.303129	0.104291
	0.410959	0.300194	0.102356
	0.406284	0.299035	0.100936
	0.40366	0.290625	0.100115
	0.396616	0.289539	0.0991838
	0.388601	0.284752	0.0986335
	0.407537	0.128676	0.674719
	0.400172	0.122378	0.675123
	0.390101	0.187075	0.672303
	0.383347	0.183946	0.694444
	0.376823	0.178571	0.701172
	0.373644	0.172414	0.691776
	0.368317	0.168712	0.701289
	0.366575	0.166667	0.702804
	0.365279	0.164179	0.70982
	0.354826	0.162242	0.716872
	0.234955	0.172542	0.266424
	0.234375	0.168417	0.262567
	0.233798	0.165716	0.257965
	0.233224	0.163101	0.253934
	0.232653	0.161824	0.250187
	0.230396	0.161402	0.248197
	0.229284	0.161234	0.243092
	0.227636	0.160816	0.237034
	0.223354	0.160816	0.229569
	0.218726	0.160152	0.222307
	0.389986	0.137143	0.495673
	0.379036	0.136908	0.494215
	0.363718	0.136209	0.493924
	0.356985	0.135977	0.493054
	0.346006	0.135059	0.489606
	0.342061	0.133929	0.488467
	0.341628	0.133259	0.487616
	0.339908	0.133038	0.483964
	0.335265	0.131291	0.481467
	0.329939	0.128755	0.477635
	0.219941	0.304569	0.211074
	0.204806	0.296917	0.209421
	0.191327	0.283019	0.207234
	0.180288	0.268133	0.204614
	0.174257	0.248408	0.199503
	0.172811	0.234094	0.19366
	0.172097	0.225173	0.188035
	0.170455	0.220028	0.183381
	0.165271	0.219286	0.199844
	0.159371	0.211957	0.206926
	0.173728	0.157005	0.208933
	0.170608	0.152582	0.204969
	0.16849	0.151869	0.200885
	0.167008	0.150463	0.198513
	0.165698	0.14977	0.196705
	0.164265	0.146727	0.195624
	0.160247	0.145414	0.194492
	0.155908	0.143172	0.194492
	0.152897	0.141921	0.193807
	0.150594	0.140998	0.193683
	0.133929	0.125698	0.139008
	0.12959	0.125348	0.137242
	0.129088	0.124481	0.135724
	0.126316	0.124309	0.134507
	0.122449	0.123626	0.150741
	0.11839	0.121131	0.150296
	0.116732	0.118577	0.149926
	0.115119	0.14974	0.14825
	0.1114	0.149157	0.145492
	0.10745	0.146684	0.141707
	0.268156	0.222161	0.444877
	0.264609	0.211378	0.419966
	0.279299	0.210062	0.392027
	0.309111	0.209411	0.369771
	0.308108	0.208441	0.360349
	0.308108	0.208119	0.34672
	0.308108	0.204339	0.34264
	0.308108	0.200993	0.342166
	0.306122	0.198335	0.33704
	0.300316	0.196602	0.334988
	0.387189	0.632118	0.411679
	0.380639	0.615299	0.412625
	0.371219	0.611233	0.408544
	0.364209	0.6013	0.399944
	0.354641	0.595494	0.38961
	0.348237	0.580544	0.377533
	0.343803	0.580544	0.36689
	0.342061	0.571576	0.356964
	0.334434	0.54626	0.347434
	0.31715	0.521617	0.338159
	0.233161	0.160714	0.179808
	0.226131	0.160142	0.17132
	0.223881	0.15873	0.206922
	0.218447	0.157895	0.2781
	0.216867	0.151515	0.291134
	0.215311	0.14658	0.282353
	0.212766	0.186625	0.304776
	0.210773	0.19432	0.319934
	0.208817	0.261248	0.341527
	0.207852	0.26087	0.363456
	0.206981	0.134072	0.304862
	0.206478	0.132509	0.292665
	0.206478	0.131395	0.280208
	0.20206	0.128689	0.272289
	0.198289	0.125839	0.281038
	0.197828	0.122991	0.278026
	0.197368	0.119237	0.271834
	0.196911	0.116135	0.262381
	0.196456	0.123476	0.251261
	0.196456	0.122246	0.239515
	0.280576	0.190763	0.110987
	0.272346	0.187747	0.109887
	0.272346	0.187377	0.109207
	0.272346	0.183752	0.108891
	0.271777	0.178908	0.10777
	0.268966	0.175926	0.10603
	0.267857	0.17179	0.104115
	0.267306	0.170863	0.102121
	0.265668	0.168142	0.100593
	0.26298	0.165794	0.0997235
	0.520362	0.174129	0.580772
	0.622222	0.169903	0.571074
	0.606061	0.214797	0.590678
	0.59322	0.208817	0.609452
	0.59322	0.20595	0.621762
	0.580913	0.20316	0.617261
	0.569106	0.217865	0.624596
	0.587045	0.25641	0.62356
	0.577689	0.265393	0.625806
	0.570866	0.264271	0.62288
	0.12657	0.200222	0.260574
	0.1511	0.196937	0.258118
	0.149782	0.193133	0.24971
	0.146251	0.193133	0.241428
	0.141587	0.191286	0.233772
	0.137615	0.188285	0.226765
	0.13477	0.184237	0.218244
	0.132892	0.180905	0.212047
	0.132311	0.179283	0.206192
	0.13177	0.178749	0.200581
	0.0826446	0.163157	0.182665
	0.081936	0.154571	0.17559
	0.0805545	0.156316	0.169042
	0.0788412	0.163282	0.16375
	0.0770747	0.162771	0.188206
	0.0752274	0.157831	0.200248
	0.0737817	0.151398	0.199783
	0.0777552	0.14482	0.19758
	0.0803347	0.139013	0.194277
	0.0817894	0.134483	0.189566
	0.159893	0.221339	0.805393
	0.176702	0.221088	0.787459
	0.222294	0.220838	0.77241
	0.221438	0.214994	0.758772
	0.219745	0.213348	0.749062
	0.210494	0.213115	0.743322
	0.20342	0.212418	0.742672
	0.194805	0.208111	0.737509
	0.1875	0.197769	0.730369
	0.179035	0.194611	0.719229
	0.205714	0.143541	0.703625
	0.202247	0.142857	0.693277
	0.196937	0.14218	0.691824
	0.195016	0.140845	0.672098
	0.194384	0.139535	0.666667
	0.194384	0.138249	0.6778
	0.191898	0.13544	0.666023
	0.169651	0.134831	0.649718
	0.151643	0.134529	0.675422
	0.472713	0.131291	0.671642
	0.46445	0.35124	0.353574
	0.461276	0.345528	0.346206
	0.459705	0.342742	0.340784
	0.453527	0.330739	0.33444
	0.449002	0.318352	0.329237
	0.449002	0.317164	0.324466
	0.440217	0.306859	0.321095
	0.426316	0.303571	0.318776
	0.418388	0.299296	0.318579
	0.413265	0.298246	0.316166
	0.162037	0.139338	0.178106
	0.157658	0.138166	0.177285
	0.15625	0.137341	0.17642
	0.152838	0.137177	0.173925
	0.151515	0.134451	0.171405
	0.151515	0.13093	0.169608
	0.145833	0.128587	0.167758
	0.143443	0.127025	0.165367
	0.141129	0.1255	0.162785
	0.14	0.125091	0.160995
	0.101958	0.351351	0.25196
	0.0983478	0.347594	0.251116
	0.0955657	0.343915	0.248207
	0.0952744	0.335052	0.244167
	0.108941	0.331633	0.24377
	0.106149	0.325815	0.241416
	0.102546	0.325	0.237217
	0.0992471	0.323383	0.237217
	0.0981055	0.321782	0.232078
	0.0971199	0.320988	0.228542
	0.142555	0.330229	0.211656
	0.140992	0.329392	0.208019
	0.139679	0.327731	0.204869
	0.139463	0.326907	0.202168
	0.139247	0.326907	0.201108
	0.137335	0.318888	0.200058
	0.135678	0.31051	0.198675
	0.132288	0.298393	0.197481
	0.129621	0.295679	0.195136
	0.12688	0.290395	0.193657
	0.200573	0.319485	0.272898
	0.195531	0.315012	0.268552
	0.194986	0.314767	0.26386
	0.194986	0.312822	0.258775
	0.194986	0.310901	0.254594
	0.19337	0.308063	0.251068
	0.192308	0.3062	0.248571
	0.188679	0.30119	0.246711
	0.18617	0.299409	0.245707
	0.183727	0.299409	0.244795
	0.114242	0.191489	0.337458
	0.114112	0.188127	0.33557
	0.113982	0.187188	0.33137
	0.111441	0.184881	0.327511
	0.10985	0.177445	0.321543
	0.108069	0.17537	0.316567
	0.107258	0.254826	0.310773
	0.105783	0.254237	0.30654
	0.105559	0.252487	0.300802
	0.105448	0.245719	0.295664
	0.298211	0.198488	0.356627
	0.294695	0.226843	0.352049
	0.292969	0.226843	0.346257
	0.291262	0.224299	0.339757
	0.283019	0.223048	0.334236
	0.279851	0.223048	0.329251
	0.279851	0.215827	0.324295
	0.272232	0.212389	0.320392
	0.267857	0.211268	0.315148
	0.258176	0.207972	0.309331
	0.119013	0.146751	0.386167
	0.11787	0.146138	0.38912
	0.115549	0.142566	0.409744
	0.113509	0.141988	0.422215
	0.113128	0.141129	0.434064
	0.112188	0.140845	0.444033
	0.110898	0.140281	0.459005
	0.110716	0.136187	0.469707
	0.110626	0.135135	0.463879
	0.109194	0.1341	0.484794
	0.278603	0.101156	0.26494
	0.277367	0.0979021	0.261004
	0.276753	0.118715	0.259345
	0.265581	0.117729	0.258815
	0.256323	0.11612	0.258128
	0.247688	0.111842	0.257812
	0.242405	0.11039	0.256506
	0.238247	0.109961	0.255935
	0.236892	0.109819	0.255212
	0.23511	0.109114	0.254749
	0.218909	0.457184	0.851843
	0.218078	0.451289	0.835204
	0.217666	0.445545	0.817044
	0.217254	0.439944	0.794023
	0.216437	0.438108	0.764645
	0.215625	0.438108	0.744
	0.21402	0.425676	0.726988
	0.207083	0.423957	0.711962
	0.200232	0.423957	0.698329
	0.19382	0.417219	0.690936
	0.419376	0.381098	0.399719
	0.416129	0.376506	0.398671
	0.412932	0.372024	0.398045
	0.407454	0.361272	0.397836
	0.40363	0.353107	0.40139
	0.399876	0.34626	0.399931
	0.399134	0.344353	0.414222
	0.398394	0.342466	0.413365
	0.396923	0.335121	0.411452
	0.393293	0.327225	0.410607
	0.232759	0.183016	0.160142
	0.231561	0.182216	0.199382
	0.226891	0.181951	0.207519
	0.225753	0.168011	0.2266
	0.218094	0.159236	0.228605
	0.217042	0.198758	0.227008
	0.262739	0.19656	0.238646
	0.251908	0.196078	0.237205
	0.245171	0.187793	0.246949
	0.229805	0.181818	0.250141
	0.189394	0.171756	0.481839
	0.189394	0.16791	0.474959
	0.182482	0.166052	0.46373
	0.181159	0.163043	0.454906
	0.248227	0.160714	0.445112
	0.246479	0.159574	0.433264
	0.243056	0.156794	0.421797
	0.233333	0.151515	0.414036
	0.214724	0.14377	0.406554
	0.208333	0.141509	0.398092
	0.286957	0.201536	0.408184
	0.28621	0.200382	0.404155
	0.28181	0.193192	0.399959
	0.278952	0.18851	0.397291
	0.352349	0.186999	0.392764
	0.34797	0.184534	0.389495
	0.345395	0.183086	0.38765
	0.342857	0.178876	0.386279
	0.342857	0.173985	0.385143
	0.335463	0.173554	0.383116
	0.134271	0.111296	0.9516
	0.133929	0.10868	0.928571
	0.132242	0.107205	0.953488
	0.130273	0.129571	0.963855
	0.130112	0.127968	0.945055
	0.12995	0.127533	0.968436
	0.12947	0.130563	0.957597
	0.128834	0.129041	0.961538
	0.128676	0.12745	0.967855
	0.128049	0.124883	0.962474
	0.243056	0.407978	0.474893
	0.233333	0.39929	0.503108
	0.230263	0.39823	0.508185
	0.227273	0.390964	0.511484
	0.227273	0.385935	0.514189
	0.21875	0.384944	0.51354
	0.216049	0.382979	0.513108
	0.212121	0.381033	0.512892
	0.207101	0.380068	0.512892
	0.204678	0.3772	0.51413
	0.124408	0.681315	0.427184
	0.122664	0.678309	0.418649
	0.12181	0.676072	0.405157
	0.120137	0.674589	0.396754
	0.11851	0.668721	0.386643
	0.11851	0.665105	0.378984
	0.11811	0.657285	0.367893
	0.117713	0.648278	0.359624
	0.114255	0.642186	0.351157
	0.110294	0.636866	0.34375
	0.196429	0.971293	0.362447
	0.192084	0.977893	0.359104
	0.186652	0.975707	0.356054
	0.183537	0.977491	0.355126
	0.183333	0.973417	0.353973
	0.180525	0.993669	0.353514
	0.17666	0.980497	0.353284
	0.171875	0.978065	0.352979
	0.167004	0.991643	0.352675
	0.164506	0.985127	0.352523
	0.179501	0.142966	0.506433
	0.178942	0.140951	0.501197
	0.17811	0.138837	0.497766
	0.176742	0.137312	0.491734
	0.174067	0.135526	0.484095
	0.169201	0.134288	0.477341
	0.165072	0.133714	0.468498
	0.162736	0.133499	0.458768
	0.16114	0.132579	0.450129
	0.160914	0.130981	0.442369
	0.414306	0.225428	0.491111
	0.408234	0.223814	0.486995
	0.404006	0.223614	0.485728
	0.39661	0.217391	0.48411
	0.395805	0.212766	0.478616
	0.394205	0.209732	0.471965
	0.391043	0.209732	0.463351
	0.389481	0.206271	0.45576
	0.383355	0.198098	0.44957
	0.363354	0.199693	0.444677
	0.250557	0.265487	0.899661
	0.24644	0.261519	0.899452
	0.240899	0.274463	0.914536
	0.235602	0.305085	0.927726
	0.234864	0.360656	0.923808
	0.230533	0.42066	0.917993
	0.227733	0.407637	0.900978
	0.225677	0.389931	0.878808
	0.225	0.406977	0.849377
	0.219727	0.516432	0.817248
	0.379166	0.418263	0.482932
	0.36489	0.41807	0.481529
	0.352915	0.416921	0.479672
	0.345612	0.413511	0.478519
	0.337296	0.409787	0.475092
	0.332299	0.40631	0.473509
	0.327584	0.400059	0.467502
	0.323134	0.39571	0.461646
	0.316873	0.392298	0.452616
	0.31221	0.386795	0.444329
	0.494924	0.836471	0.708762
	0.481481	0.81074	0.708794
	0.486618	0.786148	0.708197
	0.582524	0.761136	0.696261
	0.581114	0.743308	0.680284
	0.57971	0.710046	0.663274
	0.56872	0.692342	0.645602
	0.559441	0.67697	0.62822
	0.55814	0.663113	0.612791
	0.551724	0.655289	0.600524
	0.246407	0.179362	0.291683
	0.244151	0.184534	0.284774
	0.238687	0.187419	0.277117
	0.230769	0.184557	0.269573
	0.227812	0.177987	0.275994
	0.222119	0.175616	0.284505
	0.210711	0.173514	0.291262
	0.208514	0.1731	0.302752
	0.220112	0.172482	0.302298
	0.217856	0.16867	0.300795
	0.816	0.279404	0.224908
	0.790943	0.275591	0.220258
	0.788741	0.268405	0.216272
	0.785099	0.261324	0.212244
	0.776492	0.255723	0.206955
	0.76256	0.250956	0.202507
	0.760513	0.246595	0.198729
	0.745178	0.244186	0.195948
	0.735506	0.242606	0.194085
	0.73487	0.241047	0.193091
	0.117813	0.24772	0.579122
	0.115955	0.243577	0.568663
	0.115314	0.238208	0.555909
	0.112918	0.229243	0.544732
	0.111309	0.21948	0.533629
	0.11121	0.206748	0.523086
	0.111111	0.194391	0.511264
	0.110522	0.184539	0.501039
	0.108885	0.177782	0.491216
	0.108601	0.174177	0.481571
	0.206553	0.283912	0.580201
	0.204802	0.267698	0.574924
	0.19863	0.258472	0.5751
	0.195418	0.256046	0.58721
	0.19385	0.254309	0.587943
	0.192053	0.251537	0.586214
	0.189295	0.244765	0.601167
	0.18239	0.23968	0.598373
	0.176829	0.231541	0.60058
	0.169988	0.222938	0.587623
	0.278592	0.170132	0.263514
	0.267606	0.165624	0.257766
	0.261708	0.160314	0.254735
	0.257104	0.155333	0.24984
	0.244845	0.152181	0.24375
	0.233129	0.148124	0.233673
	0.221963	0.146246	0.222476
	0.215664	0.142495	0.215113
	0.21542	0.138547	0.215113
	0.212766	0.134328	0.210583
	0.318323	0.315053	0.120968
	0.309201	0.312862	0.119579
	0.299708	0.309633	0.11811
	0.286713	0.308571	0.117999
	0.279292	0.307517	0.117999
	0.275168	0.304397	0.116895
	0.274064	0.300334	0.115172
	0.273698	0.299335	0.113602
	0.269029	0.297357	0.112074
	0.263158	0.294438	0.110587
	0.192532	0.194597	0.264288
	0.189003	0.19371	0.263765
	0.19909	0.191097	0.263418
	0.209751	0.189057	0.262467
	0.216667	0.184542	0.260501
	0.214521	0.180237	0.258983
	0.212418	0.174825	0.26426
	0.210129	0.169661	0.267483
	0.209003	0.165951	0.267225
	0.201863	0.164984	0.26577
	0.328885	0.747207	0.298583
	0.327947	0.739972	0.294569
	0.326087	0.720054	0.289196
	0.325165	0.706737	0.284356
	0.318854	0.757381	0.278786
	0.312783	0.759494	0.272802
	0.311091	0.75	0.267671
	0.30531	0.74813	0.26277
	0.300523	0.743494	0.257647
	0.28774	0.739827	0.253258
	0.112275	0.231125	0.400051
	0.111773	0.227445	0.394935
	0.111524	0.225904	0.39316
	0.111029	0.222883	0.387931
	0.110051	0.2197	0.396556
	0.109569	0.217077	0.394832
	0.108853	0.21824	0.398898
	0.108617	0.21481	0.396334
	0.107219	0.226493	0.412127
	0.106534	0.231311	0.408068
	0.133065	0.345068	0.172051
	0.131474	0.333558	0.17187
	0.130693	0.317817	0.169785
	0.130075	0.302382	0.165933
	0.129386	0.292467	0.160867
	0.12848	0.287623	0.155902
	0.127957	0.285879	0.151844
	0.12766	0.28149	0.148305
	0.127364	0.277466	0.145573
	0.126996	0.269755	0.143906
	0.180576	0.346662	0.317948
	0.180138	0.341772	0.313118
	0.178691	0.327556	0.310472
	0.176634	0.30832	0.30653
	0.17483	0.28619	0.302037
	0.172659	0.263893	0.299044
	0.17015	0.248292	0.29757
	0.16765	0.24237	0.297047
	0.165715	0.242183	0.292118
	0.164308	0.235837	0.284065
	0.200467	0.203503	0.395848
	0.197575	0.202305	0.393357
	0.195977	0.201121	0.389273
	0.195006	0.200681	0.38567
	0.194765	0.198939	0.379043
	0.193687	0.196803	0.371901
	0.192034	0.190663	0.367167
	0.191917	0.183171	0.364668
	0.190409	0.176697	0.36396
	0.188811	0.171518	0.360461
	0.202833	0.358177	0.344424
	0.200893	0.352439	0.336722
	0.197864	0.345791	0.329684
	0.196384	0.341497	0.32262
	0.194565	0.333558	0.316003
	0.193489	0.329561	0.310232
	0.184968	0.32598	0.304948
	0.177465	0.321533	0.299638
	0.227766	0.318123	0.294969
	0.219207	0.316294	0.305921
	0.137564	0.252294	0.905541
	0.136463	0.248869	0.902973
	0.13465	0.248869	0.901843
	0.132979	0.245536	0.907643
	0.130526	0.242291	0.902191
	0.129221	0.23913	0.903819
	0.127421	0.235043	0.905787
	0.125839	0.231092	0.912989
	0.124419	0.230126	0.916313
	0.123112	0.228216	0.909585
	0.225443	0.292602	0.199094
	0.221169	0.291957	0.198708
	0.214724	0.290996	0.195486
	0.21309	0.290676	0.191469
	0.2118	0.288148	0.187443
	0.211161	0.284132	0.183254
	0.208955	0.273008	0.180511
	0.206186	0.265088	0.180193
	0.205882	0.262463	0.179091
	0.203488	0.262203	0.176471
	0.254597	0.14549	0.2017
	0.248276	0.142912	0.199573
	0.242261	0.14066	0.198156
	0.239362	0.138709	0.196977
	0.237467	0.137489	0.196539
	0.235602	0.135919	0.196321
	0.2267	0.135845	0.19574
	0.220859	0.134965	0.195452
	0.32413	0.133738	0.195308
	0.317274	0.133381	0.194021
	0.271084	0.260479	0.309395
	0.266272	0.256335	0.303471
	0.254525	0.248856	0.29722
	0.25196	0.237835	0.290936
	0.300334	0.231753	0.285141
	0.291577	0.218483	0.280189
	0.285111	0.210552	0.277214
	0.284211	0.207538	0.27545
	0.278064	0.205771	0.274555
	0.293512	0.205479	0.274047
	0.185414	0.545977	0.557101
	0.182371	0.517007	0.539104
	0.179426	0.496084	0.522437
	0.179104	0.482846	0.506962
	0.173511	0.47205	0.490388
	0.170551	0.460606	0.475879
	0.169683	0.460048	0.461406
	0.166297	0.458384	0.447486
	0.164926	0.45292	0.433535
	0.162778	0.448113	0.421623
	0.198079	0.501222	0.282709
	0.195962	0.497573	0.278543
	0.19573	0.492788	0.269253
	0.195498	0.481221	0.259168
	0.194346	0.471264	0.24941
	0.191194	0.470183	0.240584
	0.188141	0.465909	0.232989
	0.18623	0.465909	0.226123
	0.185185	0.458613	0.218782
	0.182119	0.451542	0.221194
	0.115014	0.24911	0.21811
	0.111377	0.24911	0.216535
	0.108341	0.248227	0.214564
	0.106334	0.24735	0.213178
	0.104895	0.246479	0.219411
	0.104753	0.243056	0.21864
	0.103841	0.238908	0.219605
	0.102536	0.234899	0.218562
	0.100999	0.228013	0.22045
	0.0980599	0.22508	0.23199
	0.205592	0.265226	1.00434
	0.3125	0.265226	1.00828
	0.374251	0.252927	1.00423
	0.403458	0.239787	1.00525
	0.393258	0.238812	1.00497
	0.380952	0.277895	1.00497
	0.363165	0.271382	1.00156
	0.347395	0.269388	0.997144
	0.334528	0.265807	0.989691
	0.331361	0.262009	0.980592
	0.346687	0.287234	0.618711
	0.3443	0.286776	0.610465
	0.33284	0.280519	0.603121
	0.32491	0.273695	0.595761
	0.316678	0.368913	0.588764
	0.314027	0.359885	0.582204
	0.312717	0.354778	0.576057
	0.300802	0.345941	0.57074
	0.291451	0.337079	0.565865
	0.283733	0.329525	0.561242
	0.173889	0.131579	0.383171
	0.168991	0.130058	0.379888
	0.166315	0.12931	0.376106
	0.162959	0.127479	0.372263
	0.161084	0.123967	0.367965
	0.157816	0.121622	0.364416
	0.156289	0.120968	0.35865
	0.154677	0.12	0.351603
	0.153884	0.118421	0.343434
	0.152876	0.115681	0.335637
	0.283822	0.401338	0.553387
	0.281426	0.401338	0.543037
	0.278681	0.395387	0.532832
	0.273723	0.387722	0.52289
	0.267142	0.384	0.512548
	0.26087	0.378549	0.503342
	0.25718	0.376766	0.495172
	0.25718	0.375	0.487065
	0.253915	0.3698	0.48059
	0.250417	0.368098	0.472117
	0.301543	0.328368	0.893605
	0.299652	0.331547	0.888265
	0.297372	0.328032	0.8849
	0.295939	0.322476	0.87919
	0.295127	0.312303	0.87169
	0.294118	0.303123	0.870298
	0.293315	0.290152	0.863404
	0.293115	0.277778	0.855722
	0.29212	0.265986	0.845107
	0.29212	0.257812	0.83009
	0.291971	0.338371	0.413843
	0.290557	0.325537	0.426606
	0.288462	0.314024	0.477332
	0.287081	0.30673	0.510664
	0.286396	0.302763	0.50601
	0.28169	0.301522	0.572103
	0.280374	0.301346	0.55802
	0.291375	0.300642	0.637987
	0.288684	0.29786	0.66813
	0.275938	0.29278	0.64565
	0.15505	0.198873	0.34364
	0.154639	0.198176	0.343351
	0.153689	0.218248	0.343206
	0.152483	0.240285	0.343134
	0.150387	0.236289	0.342701
	0.147971	0.241449	0.342701
	0.145996	0.259207	0.341982
	0.141969	0.272042	0.340269
	0.141213	0.293712	0.344481
	0.137755	0.29589	0.342343
	0.183616	0.299056	0.47629
	0.177112	0.317117	0.475248
	0.177112	0.317061	0.473324
	0.171504	0.343224	0.471708
	0.170604	0.339637	0.469522
	0.168831	0.334887	0.466353
	0.168394	0.325543	0.464217
	0.167526	0.315826	0.463226
	0.164975	0.30462	0.4621
	0.164141	0.292104	0.461819
	0.253108	0.234969	0.165958
	0.250219	0.23416	0.165087
	0.247181	0.233999	0.163408
	0.243798	0.230352	0.161279
	0.243382	0.226818	0.159507
	0.236123	0.223684	0.157084
	0.234761	0.218509	0.155307
	0.231896	0.213568	0.153789
	0.23021	0.20936	0.152669
	0.229839	0.204819	0.150689
	0.566972	0.325329	0.433147
	0.562023	0.316503	0.417158
	0.565013	0.284939	0.404478
	0.555952	0.266497	0.394234
	0.544883	0.43369	0.383246
	0.530973	0.424877	0.373698
	0.515702	0.398383	0.368194
	0.504691	0.350432	0.367538
	0.495081	0.319297	0.364453
	0.481779	0.310252	0.355552
	0.746032	0.446281	0.145694
	0.741325	0.445177	0.181725
	0.740157	0.433909	0.20374
	0.7361	0.432346	0.273141
	0.734949	0.430794	0.263543
	0.731518	0.430279	0.274503
	0.725869	0.429765	0.313562
	0.717557	0.424695	0.345107
	0.73384	0.416827	0.377606
	0.731061	0.416827	0.426086
	0.479198	0.223881	0.313497
	0.520295	0.221402	0.313065
	0.741279	0.21978	0.311869
	0.73487	0.215827	0.314042
	0.716292	0.215827	0.31243
	0.667103	0.215827	0.310421
	0.658065	0.214286	0.307895
	0.643127	0.212766	0.305344
	0.626536	0.212014	0.302899
	0.625383	0.212014	0.30127
	0.193435	0.179897	0.493959
	0.192757	0.348245	0.482974
	0.191415	0.363995	0.472789
	0.188141	0.361547	0.465194
	0.185602	0.341451	0.458443
	0.18313	0.313563	0.454843
	0.181918	0.302959	0.452769
	0.181319	0.29385	0.448966
	0.177802	0.283019	0.440152
	0.174419	0.272958	0.427517
	0.362156	0.425669	0.159236
	0.354396	0.416404	0.157516
	0.348272	0.404908	0.154185
	0.346961	0.390186	0.151646
	0.339474	0.376176	0.151646
	0.339474	0.364943	0.148557
	0.338583	0.360164	0.146199
	0.338228	0.35097	0.14193
	0.337343	0.343571	0.141243
	0.33162	0.340382	0.141129
	0.294792	0.185797	0.632004
	0.293638	0.180868	0.60789
	0.292493	0.177235	0.590329
	0.285533	0.173947	0.581563
	0.276838	0.173544	0.573404
	0.269139	0.196229	0.568548
	0.2614	0.196003	0.563437
	0.254309	0.195103	0.554463
	0.251537	0.191585	0.546406
	0.250906	0.187569	0.542621
	0.15213	0.59161	0.102669
	0.146648	0.566621	0.107018
	0.145671	0.538863	0.122011
	0.143169	0.511787	0.13395
	0.138413	0.489469	0.131768
	0.133452	0.46782	0.128385
	0.132844	0.451313	0.123986
	0.129215	0.439414	0.12035
	0.12506	0.433185	0.118637
	0.122264	0.428127	0.118534
	0.217318	0.243328	0.523855
	0.216443	0.24031	0.517604
	0.214928	0.238829	0.509206
	0.209893	0.238278	0.501928
	0.202004	0.235921	0.493201
	0.195395	0.234848	0.489599
	0.189539	0.230999	0.485091
	0.183083	0.228782	0.483977
	0.178078	0.227106	0.482079
	0.176616	0.226112	0.480978
	0.157288	0.424988	0.225748
	0.155333	0.410682	0.216559
	0.155333	0.399389	0.205921
	0.153584	0.389196	0.197776
	0.151261	0.377164	0.191568
	0.149601	0.362807	0.189902
	0.148859	0.347117	0.187585
	0.147107	0.333455	0.182954
	0.14582	0.319818	0.177933
	0.143175	0.309122	0.172533
	0.334795	0.503049	0.314394
	0.33241	0.503049	0.302258
	0.329089	0.498489	0.284636
	0.324889	0.494012	0.263325
	0.322457	0.494012	0.245562
	0.320611	0.494012	0.234596
	0.319696	0.491803	0.228398
	0.319149	0.491803	0.227647
	0.3177	0.491803	0.224567
	0.316265	0.485294	0.218882
	0.269058	0.383487	0.256568
	0.268542	0.372405	0.253762
	0.265991	0.389899	0.251087
	0.265487	0.412309	0.248467
	0.2625	0.410164	0.246102
	0.258144	0.40578	0.244111
	0.257669	0.398213	0.239714
	0.274558	0.391969	0.234557
	0.272562	0.385919	0.229095
	0.272068	0.375871	0.223494
	0.275229	0.59744	0.352634
	0.271493	0.588648	0.347341
	0.265193	0.578911	0.341053
	0.24948	0.574163	0.333471
	0.242669	0.553724	0.325563
	0.227488	0.523691	0.317398
	0.221198	0.49763	0.321782
	0.218182	0.49763	0.346681
	0.213523	0.496747	0.36103
	0.212955	0.483871	0.359559
	0.186258	0.135834	0.326253
	0.184881	0.135834	0.319096
	0.183974	0.135834	0.310881
	0.183524	0.135834	0.321564
	0.182186	0.134271	0.335717
	0.181305	0.133758	0.341066
	0.180868	0.133249	0.341639
	0.178288	0.133249	0.347561
	0.177026	0.133249	0.346136
	0.176609	0.133249	0.343012
	0.214944	0.445308	0.346378
	0.208955	0.435673	0.346126
	0.198488	0.424743	0.340665
	0.192837	0.41343	0.337039
	0.215827	0.404671	0.328871
	0.213713	0.397758	0.318294
	0.209059	0.392725	0.306781
	0.199833	0.382444	0.29497
	0.193392	0.375504	0.284374
	0.190627	0.367901	0.272936
	0.158297	0.306361	0.489209
	0.155914	0.306182	0.467675
	0.153602	0.306182	0.447958
	0.152471	0.306003	0.429293
	0.150571	0.306003	0.413123
	0.147808	0.306003	0.39489
	0.144135	0.306003	0.382022
	0.142157	0.305647	0.368364
	0.141602	0.305469	0.357895
	0.137833	0.304937	0.343434
	0.471557	0.146104	0.982853
	0.469449	0.143495	0.981849
	0.461201	0.139925	0.979516
	0.458182	0.137952	0.977524
	0.456191	0.136529	0.964775
	0.450322	0.136281	0.955193
	0.445545	0.135054	0.975742
	0.443662	0.132353	0.96597
	0.436288	0.12894	0.965228
	0.436288	0.125418	0.958522
	0.195881	0.367776	0.157274
	0.200993	0.365854	0.156611
	0.194338	0.365854	0.155116
	0.183757	0.360206	0.153831
	0.17472	0.360206	0.153377
	0.171829	0.356537	0.152836
	0.16612	0.35473	0.15221
	0.157588	0.352941	0.151545
	0.150223	0.349418	0.150885
	0.163815	0.349418	0.150275
	0.313182	0.548246	0.386251
	0.311146	0.545852	0.381653
	0.307433	0.545852	0.376381
	0.297337	0.541126	0.374313
	0.290379	0.535332	0.371506
	0.287883	0.531915	0.366263
	0.280413	0.529661	0.362367
	0.27444	0.521921	0.355976
	0.269148	0.514403	0.345374
	0.264683	0.509165	0.338509
	0.594363	0.208012	0.4477
	0.59291	0.410334	0.442969
	0.585749	0.404798	0.441176
	0.584337	0.363881	0.437986
	0.582933	0.360963	0.436932
	0.582233	0.346294	0.436582
	0.577381	0.335196	0.433802
	0.565268	0.312175	0.428347
	0.553653	0.308325	0.423356
	0.543722	0.307377	0.420741
	0.299439	0.518196	0.149758
	0.282021	0.511319	0.149614
	0.269209	0.50854	0.148467
	0.260445	0.507359	0.147901
	0.25876	0.504622	0.147619
	0.254642	0.493223	0.146919
	0.246787	0.489171	0.14554
	0.244898	0.484109	0.142726
	0.24012	0.48091	0.13964
	0.233463	0.480558	0.136204
	0.491662	0.18239	0.446976
	0.482506	0.179678	0.477957
	0.470556	0.176185	0.473002
	0.460296	0.172414	0.469353
	0.451187	0.16763	0.461636
	0.441404	0.162738	0.459312
	0.435669	0.160221	0.458735
	0.431056	0.156757	0.454168
	0.4275	0.154255	0.454168
	0.423058	0.153765	0.45136
	0.165406	0.187634	0.552478
	0.163704	0.18331	0.550392
	0.161887	0.178087	0.545324
	0.16055	0.187809	0.537132
	0.159236	0.215757	0.525367
	0.157233	0.209391	0.513689
	0.154867	0.199516	0.502386
	0.15191	0.19287	0.492208
	0.177215	0.191526	0.483542
	0.18227	0.184152	0.476011
	0.283865	0.322101	0.618457
	0.278049	0.317693	0.630855
	0.276431	0.310411	0.631123
	0.274038	0.306893	0.633934
	0.270913	0.304878	0.643682
	0.267857	0.303738	0.648869
	0.264133	0.299815	0.64833
	0.259091	0.294918	0.654321
	0.256988	0.289661	0.659408
	0.254919	0.284588	0.665691
	0.480067	0.119288	0.641739
	0.472898	0.118125	0.652674
	0.470556	0.116941	0.657494
	0.470556	0.116208	0.654238
	0.466703	0.11578	0.657198
	0.462913	0.115188	0.652619
	0.448348	0.115061	0.646132
	0.439363	0.114518	0.637595
	0.438012	0.113938	0.629157
	0.43335	0.113079	0.619128
	0.165307	0.662199	0.445252
	0.159608	0.646154	0.439265
	0.153061	0.635882	0.429636
	0.15021	0.633007	0.413153
	0.147987	0.626632	0.394525
	0.144314	0.619698	0.377504
	0.141296	0.604317	0.360294
	0.138863	0.57931	0.34386
	0.137413	0.560748	0.329523
	0.135919	0.549199	0.318285
	0.164437	0.274098	0.429397
	0.159875	0.274098	0.421355
	0.15649	0.266075	0.41301
	0.154921	0.265018	0.404606
	0.154428	0.261552	0.396905
	0.153383	0.261552	0.390649
	0.150531	0.26121	0.383465
	0.147144	0.26053	0.377206
	0.144455	0.259179	0.371067
	0.142697	0.258844	0.366141
	0.545906	0.489074	0.210152
	0.533981	0.486542	0.206752
	0.52927	0.485537	0.204182
	0.522152	0.483042	0.200854
	0.521327	0.482051	0.197972
	0.520916	0.472362	0.196619
	0.517647	0.462144	0.194732
	0.510046	0.449331	0.192129
	0.504587	0.436803	0.190959
	0.494012	0.424571	0.190118
	0.837912	0.221998	0.69629
	0.826558	0.221551	0.717085
	0.814419	0.219124	0.715389
	0.802632	0.213592	0.709653
	0.770202	0.205224	0.721018
	0.742092	0.19802	0.71057
	0.711785	0.189655	0.726293
	0.683857	0.184564	0.737306
	0.64482	0.17785	0.738053
	0.620549	0.173502	0.73578
	0.212014	0.179211	0.57735
	0.20339	0.174825	0.57735
	0.199088	0.171821	0.57735
	0.198593	0.170648	0.568513
	0.196159	0.187713	0.563584
	0.193315	0.185811	0.550459
	0.190099	0.183946	0.529172
	0.189648	0.178571	0.516556
	0.1892	0.175159	0.507482
	0.187647	0.173502	0.498721
	0.185725	0.392268	0.200358
	0.178571	0.38961	0.194466
	0.174731	0.386988	0.18926
	0.232859	0.38312	0.183747
	0.253283	0.380585	0.177848
	0.249692	0.379956	0.171524
	0.249384	0.378705	0.165501
	0.248924	0.370172	0.167489
	0.248466	0.364308	0.192429
	0.246951	0.357513	0.220886
	0.211665	0.438695	0.464217
	0.211069	0.435754	0.54104
	0.209888	0.435754	0.520116
	0.20872	0.42623	0.538131
	0.206422	0.407098	0.545512
	0.204732	0.395137	0.552599
	0.20252	0.382353	0.570685
	0.200893	0.363467	0.584377
	0.197195	0.351668	0.585127
	0.193133	0.370044	0.597508
	0.82309	0.123675	0.719706
	0.822008	0.118644	0.722511
	0.790806	0.117647	0.726448
	0.780925	0.167224	0.728061
	0.851368	0.165289	0.744433
	0.828038	0.164745	0.747401
	0.797628	0.161812	0.752951
	0.829287	0.161551	0.750649
	0.825586	0.160256	0.760486
	0.811997	0.158228	0.768711
	0.596536	0.154847	0.35691
	0.59198	0.151482	0.341867
	0.59198	0.147122	0.331919
	0.587492	0.14508	0.32055
	0.585274	0.14417	0.310198
	0.581977	0.14381	0.299508
	0.581977	0.143005	0.294197
	0.569155	0.139874	0.297698
	0.555888	0.138277	0.296287
	0.595794	0.136796	0.296053
	0.133288	0.254929	0.640643
	0.13061	0.252866	0.651708
	0.128289	0.249833	0.649509
	0.12484	0.247361	0.648825
	0.123301	0.243506	0.648392
	0.119889	0.237267	0.65843
	0.117505	0.245219	0.651038
	0.115727	0.277357	0.653585
	0.114202	0.283104	0.684203
	0.113109	0.279586	0.696071
	0.223577	0.153679	0.501577
	0.222672	0.148738	0.461405
	0.221774	0.16711	0.423097
	0.218254	0.165689	0.393564
	0.214008	0.164149	0.36891
	0.209125	0.160329	0.347617
	0.208333	0.155605	0.330287
	0.205224	0.150908	0.315727
	0.205224	0.146033	0.313832
	0.205224	0.142893	0.336246
	0.304813	0.294643	0.318856
	0.299056	0.293385	0.314706
	0.298117	0.289982	0.30989
	0.312826	0.287256	0.306257
	0.31185	0.281955	0.301976
	0.30896	0.277404	0.297539
	0.307062	0.270581	0.293177
	0.302419	0.268993	0.288942
	0.29703	0.268205	0.284727
	0.293542	0.263831	0.280681
	0.226716	0.143043	0.960133
	0.222356	0.142857	0.975049
	0.221027	0.139949	0.979315
	0.218676	0.138539	0.959468
	0.217647	0.13597	0.978056
	0.214866	0.13597	0.99504
	0.211913	0.13597	0.989519
	0.209276	0.135301	0.982854
	0.208099	0.133333	0.978659
	0.206473	0.129108	0.972892
	0.372629	0.26959	0.340909
	0.362797	0.257643	0.338437
	0.356218	0.252695	0.334235
	0.354381	0.250668	0.330605
	0.35347	0.250417	0.326138
	0.352113	0.249667	0.322978
	0.348542	0.245018	0.320317
	0.344612	0.244778	0.319003
	0.336597	0.24077	0.317989
	0.330529	0.234229	0.3177
	0.372208	0.448808	0.217947
	0.369914	0.448179	0.217738
	0.36452	0.440771	0.217218
	0.360144	0.436562	0.217218
	0.359712	0.433018	0.216186
	0.358852	0.427807	0.214961
	0.352941	0.421607	0.214252
	0.352526	0.420499	0.213749
	0.352526	0.417755	0.213248
	0.352113	0.41721	0.212749
	0.230769	0.187415	0.188579
	0.223881	0.181959	0.188579
	0.220183	0.174345	0.188237
	0.210896	0.167547	0.188152
	0.203735	0.160881	0.185876
	0.228385	0.157473	0.182927
	0.262739	0.155338	0.179991
	0.288612	0.154292	0.177679
	0.286378	0.152665	0.174835
	0.283742	0.151571	0.17208
	0.255527	0.378051	0.323861
	0.252779	0.376789	0.318543
	0.252507	0.375535	0.313871
	0.251696	0.373758	0.308873
	0.250355	0.372173	0.303589
	0.249823	0.369735	0.297932
	0.249293	0.366136	0.292071
	0.247977	0.364111	0.285593
	0.246417	0.359145	0.279449
	0.245902	0.355269	0.273411
	0.31063	0.118165	0.286769
	0.301474	0.114119	0.281586
	0.289451	0.110773	0.279608
	0.277321	0.109138	0.279318
	0.263672	0.107959	0.277587
	0.249354	0.10721	0.274188
	0.240813	0.105612	0.271008
	0.233807	0.103933	0.26884
	0.227887	0.103553	0.267435
	0.222259	0.10349	0.267435
	0.18018	0.297594	0.440308
	0.178571	0.291684	0.44017
	0.178571	0.284274	0.438327
	0.176991	0.274961	0.453969
	0.17316	0.266239	0.459493
	0.17094	0.259477	0.4794
	0.169492	0.256924	0.487229
	0.165975	0.256644	0.513669
	0.162602	0.252236	0.5213
	0.16	0.248502	0.524662
	0.305389	0.271472	0.253036
	0.324182	0.265606	0.251256
	0.313737	0.258621	0.249501
	0.302948	0.257043	0.247688
	0.29012	0.249859	0.245339
	0.411882	0.237584	0.243744
	0.45999	0.232162	0.242014
	0.445269	0.231433	0.23977
	0.443418	0.221693	0.237869
	0.433213	0.211217	0.236593
	0.732283	0.150401	0.194895
	0.72884	0.145443	0.191461
	0.725429	0.140537	0.187739
	0.725429	0.168539	0.184129
	0.712098	0.211984	0.180887
	0.692996	0.28208	0.178459
	0.613456	0.285637	0.176728
	0.606258	0.279255	0.175629
	0.552257	0.261715	0.175085
	0.550296	0.243168	0.174977
	0.310811	0.348653	0.703915
	0.348525	0.348285	0.699022
	0.337662	0.344108	0.697406
	0.331633	0.334347	0.696869
	0.36802	0.324643	0.687864
	0.364322	0.312648	0.676046
	0.358911	0.29932	0.665115
	0.355392	0.289601	0.647971
	0.354523	0.28436	0.636577
	0.354523	0.278599	0.631249
	0.169291	0.187044	0.467153
	0.176194	0.186194	0.45911
	0.175507	0.184851	0.457797
	0.17321	0.182709	0.453579
	0.168287	0.182709	0.448179
	0.161871	0.18206	0.443674
	0.156142	0.18206	0.438506
	0.150703	0.18206	0.432286
	0.146484	0.181738	0.429674
	0.144323	0.181256	0.427951
	0.498117	0.174748	0.47069
	0.484193	0.174583	0.462466
	0.474715	0.17409	0.466754
	0.472863	0.173763	0.490542
	0.470113	0.171191	0.490258
	0.469658	0.169001	0.518507
	0.463376	0.166867	0.505066
	0.459425	0.166867	0.54117
	0.454688	0.165375	0.561429
	0.445909	0.165375	0.543268
	0.702479	0.202276	0.229717
	0.700549	0.198142	0.253906
	0.696721	0.194057	0.251208
	0.692935	0.191159	0.250965
	0.691057	0.188568	0.247855
	0.685484	0.18648	0.245283
	0.681818	0.182129	0.243674
	0.681818	0.178671	0.242991
	0.678191	0.198802	0.242537
	0.678191	0.195396	0.241187
	0.149186	0.171776	0.467836
	0.138307	0.171637	0.479132
	0.132957	0.170348	0.501461
	0.262113	0.169078	0.506329
	0.26087	0.166813	0.519581
	0.254826	0.163505	0.528455
	0.236729	0.159361	0.542681
	0.225564	0.155118	0.554124
	0.223729	0.149953	0.57031
	0.220588	0.145754	0.573927
	0.495636	0.220994	0.433307
	0.486536	0.243243	0.458616
	0.485644	0.236842	0.466556
	0.473496	0.231959	0.479947
	0.45017	0.223881	0.485549
	0.438258	0.217391	0.501345
	0.478378	0.21327	0.510745
	0.456892	0.212264	0.527157
	0.439861	0.209302	0.526937
	0.428364	0.209302	0.525405
	0.155875	0.278262	0.897805
	0.151869	0.273194	0.907809
	0.150115	0.267939	0.906664
	0.149083	0.262528	0.92948
	0.170843	0.259731	0.917989
	0.170843	0.258012	0.922131
	0.167411	0.256767	0.919869
	0.161638	0.256204	0.912594
	0.158898	0.254532	0.898383
	0.15625	0.25387	0.883046
	0.288066	0.245592	0.863631
	0.287474	0.235963	0.867993
	0.284553	0.223624	0.880479
	0.283401	0.212095	0.8842
	0.282258	0.203337	0.873232
	0.280561	0.197408	0.88055
	0.28	0.194805	0.878501
	0.27833	0.19376	0.886342
	0.277228	0.192726	0.883549
	0.277228	0.190355	0.885084
	0.720412	0.27088	0.973785
	0.709459	0.27088	0.983485
	0.702341	0.266371	0.977702
	0.702341	0.264609	0.968094
	0.698835	0.26287	0.970694
	0.698835	0.260304	0.967119
	0.688525	0.256137	0.976514
	0.678514	0.251309	0.991736
	0.678514	0.248963	0.993857
	0.678514	0.236453	0.984462
	0.225464	0.227727	0.330556
	0.223097	0.224498	0.383912
	0.222513	0.217308	0.373665
	0.219638	0.206897	0.367776
	0.210918	0.202056	0.37937
	0.210396	0.201841	0.375
	0.207824	0.2012	0.396158
	0.2	0.19322	0.413302
	0.191441	0.186579	0.412127
	0.190583	0.186214	0.413622
	0.15616	0.155912	0.393024
	0.152284	0.151007	0.375634
	0.15025	0.148026	0.363893
	0.143847	0.146401	0.358452
	0.136917	0.145161	0.357822
	0.133005	0.144811	0.349386
	0.131772	0.144636	0.336267
	0.128878	0.144636	0.322815
	0.123513	0.144462	0.308284
	0.119363	0.143084	0.296077
	0.231137	0.583204	0.730043
	0.228586	0.562219	0.727635
	0.228227	0.542692	0.726138
	0.222279	0.524476	0.7208
	0.216958	0.522284	0.721893
	0.213759	0.511596	0.708146
	0.209437	0.501337	0.691682
	0.204417	0.489556	0.669375
	0.202138	0.478316	0.651301
	0.200738	0.478316	0.633278
	0.458377	0.223881	0.165993
	0.458377	0.220464	0.164091
	0.454071	0.22009	0.162399
	0.445697	0.21861	0.160742
	0.436309	0.21464	0.159521
	0.428571	0.212882	0.158398
	0.417466	0.212187	0.158159
	0.405784	0.208779	0.157921
	0.401292	0.203868	0.157684
	0.386323	0.199795	0.157448
	0.182584	0.367647	0.214011
	0.181227	0.364078	0.207912
	0.180723	0.362319	0.198631
	0.179724	0.362319	0.189658
	0.17663	0.362319	0.18146
	0.173488	0.362319	0.173534
	0.167814	0.360577	0.167209
	0.166389	0.360577	0.162924
	0.168586	0.358852	0.161037
	0.164263	0.357143	0.159823
	0.249802	0.178683	0.206099
	0.248325	0.177349	0.20341
	0.246865	0.176689	0.201029
	0.246286	0.175385	0.198737
	0.244565	0.17378	0.196757
	0.242868	0.172832	0.194912
	0.240091	0.171583	0.194114
	0.237646	0.169744	0.193512
	0.234462	0.169139	0.19348
	0.231873	0.169139	0.192318
	0.401408	0.138992	0.475019
	0.385135	0.13853	0.47154
	0.382038	0.184917	0.468324
	0.379747	0.183718	0.461401
	0.376735	0.179451	0.456695
	0.373037	0.175017	0.452681
	0.367268	0.174299	0.448346
	0.363752	0.171141	0.442947
	0.363057	0.16893	0.440296
	0.360988	0.165477	0.436379
	0.334182	0.224282	0.591258
	0.332308	0.219748	0.614987
	0.329872	0.217644	0.614252
	0.363857	0.207871	0.619653
	0.360577	0.219321	0.621258
	0.357995	0.29463	0.614724
	0.356083	0.334627	0.60789
	0.352941	0.327247	0.639583
	0.352941	0.30838	0.646839
	0.348028	0.286485	0.632427
	0.365194	0.165198	0.89584
	0.39929	0.164871	0.882441
	0.385935	0.164438	0.869437
	0.374376	0.161568	0.855072
	0.477707	0.159303	0.839977
	0.459067	0.157795	0.826331
	0.530191	0.155731	0.813793
	0.520984	0.152501	0.801413
	0.505618	0.149581	0.791309
	0.493151	0.14617	0.782078
	0.320856	0.14585	0.344944
	0.315789	0.143319	0.343377
	0.313316	0.141604	0.339265
	0.303797	0.138889	0.33377
	0.29703	0.137331	0.329085
	0.292683	0.142527	0.327658
	0.282353	0.145594	0.324841
	0.276498	0.14345	0.321007
	0.2746	0.138182	0.315496
	0.272727	0.132497	0.312022
	0.350679	0.51167	0.384453
	0.349099	0.505319	0.375711
	0.47191	0.490534	0.368783
	0.46875	0.48552	0.361847
	0.466667	0.478992	0.356501
	0.453564	0.455272	0.351472
	0.446809	0.438462	0.346347
	0.442105	0.422222	0.341675
	0.434783	0.417277	0.337278
	0.430328	0.401408	0.333431
	0.565857	0.301038	0.19022
	0.562619	0.298252	0.18996
	0.561548	0.297945	0.189312
	0.55836	0.295215	0.189054
	0.556254	0.292831	0.187838
	0.553125	0.283665	0.186325
	0.545959	0.275316	0.184651
	0.541947	0.289089	0.183068
	0.541947	0.298552	0.181808
	0.540954	0.293507	0.181749
	0.49896	0.194831	0.483103
	0.494336	0.193447	0.501986
	0.492813	0.191931	0.547532
	0.485339	0.19007	0.55296
	0.478088	0.187668	0.553638
	0.47105	0.185676	0.556866
	0.47105	0.181818	0.552855
	0.466926	0.177472	0.561405
	0.464217	0.173636	0.56223
	0.464217	0.170791	0.576171
	0.258085	0.292524	0.290237
	0.257985	0.287387	0.286458
	0.257885	0.283093	0.284238
	0.257187	0.280228	0.283505
	0.257088	0.276356	0.28314
	0.255311	0.270541	0.282958
	0.253946	0.263608	0.28115
	0.25298	0.253938	0.278129
	0.251354	0.24579	0.274143
	0.248908	0.242315	0.269608
	0.277105	0.10919	0.383858
	0.267153	0.108011	0.377061
	0.253603	0.107431	0.369061
	0.240789	0.106007	0.361393
	0.229208	0.105727	0.354749
	0.222845	0.104895	0.348936
	0.222519	0.104076	0.341223
	0.215598	0.102215	0.333483
	0.205157	0.101437	0.326345
	0.194309	0.100418	0.319012
	0.147679	0.165155	0.486999
	0.141815	0.163252	0.46673
	0.136612	0.162939	0.450527
	0.132475	0.162008	0.434265
	0.129822	0.160782	0.419136
	0.143067	0.158681	0.404742
	0.142648	0.156923	0.393571
	0.141715	0.154358	0.379352
	0.139385	0.150265	0.365892
	0.136078	0.146889	0.354984
	0.136888	0.48514	0.982759
	0.13222	0.479482	0.956958
	0.129693	0.478861	0.982179
	0.129252	0.477009	0.973312
	0.126498	0.470938	0.983669
	0.122423	0.463853	0.997762
	0.119122	0.456414	0.997795
	0.11635	0.454173	0.994141
	0.115152	0.452507	0.982983
	0.113977	0.450304	0.965505
	0.605449	0.211346	0.745149
	0.591133	0.204301	0.741172
	0.58309	0.19833	0.731263
	0.569801	0.197095	0.719601
	0.55918	0.193089	0.705813
	0.546448	0.187377	0.68937
	0.5386	0.181992	0.672671
	0.526778	0.178404	0.657959
	0.515907	0.178404	0.645027
	0.506329	0.176744	0.636161
	0.378833	0.196683	0.818409
	0.370806	0.218558	0.82028
	0.365641	0.217807	0.823697
	0.391078	0.216073	0.829627
	0.397695	0.212925	0.826325
	0.395642	0.206897	0.824408
	0.390271	0.202056	0.829837
	0.382483	0.198883	0.833009
	0.375	0.198468	0.832905
	0.367804	0.197437	0.834607
	0.345839	0.260311	1.00078
	0.345405	0.260135	0.998452
	0.344324	0.259784	0.996183
	0.336529	0.25787	0.980466
	0.328685	0.253958	0.976331
	0.358964	0.251634	1.0084
	0.363671	0.251305	0.999642
	0.355263	0.250814	0.978604
	0.35091	0.250325	0.979045
	0.35013	0.249838	0.984595
	0.191922	0.229885	0.733278
	0.183497	0.2249	0.729654
	0.177371	0.221694	0.731581
	0.173273	0.220472	0.752463
	0.170607	0.21875	0.756542
	0.170493	0.214395	0.748755
	0.168688	0.209895	0.748101
	0.166052	0.205279	0.748605
	0.163706	0.203933	0.745695
	0.160613	0.203341	0.755071
	0.496689	0.223117	0.364691
	0.490488	0.215118	0.355699
	0.48021	0.211144	0.347689
	0.473594	0.207314	0.340821
	0.46875	0.197098	0.333966
	0.452551	0.189324	0.327138
	0.433982	0.182278	0.320934
	0.416877	0.179149	0.314848
	0.39759	0.193619	0.308772
	0.383721	0.193317	0.303867
	0.244334	0.21165	0.723856
	0.250643	0.199319	0.729479
	0.231454	0.190554	0.729251
	0.451002	0.184951	0.723198
	0.430851	0.181002	0.737995
	0.430165	0.1805	0.757459
	0.412424	0.178028	0.748151
	0.398426	0.175781	0.751051
	0.379925	0.170554	0.754908
	0.362092	0.164095	0.754906
	0.291755	0.304625	0.553204
	0.289005	0.30368	0.535714
	0.283135	0.298388	0.534307
	0.277498	0.292902	0.533372
	0.273376	0.287735	0.532441
	0.266564	0.284036	0.517534
	0.259204	0.279174	0.508899
	0.251549	0.274366	0.498095
	0.242915	0.268347	0.492863
	0.234256	0.262184	0.483871
	0.193632	0.185449	0.140914
	0.190678	0.182073	0.140155
	0.187813	0.178082	0.139936
	0.184124	0.171053	0.139811
	0.181892	0.164975	0.139343
	0.178006	0.16109	0.13854
	0.173879	0.159902	0.137413
	0.172282	0.159314	0.136215
	0.171103	0.156627	0.134834
	0.168413	0.152047	0.133823
	0.792708	0.333446	0.400672
	0.785946	0.330752	0.393571
	0.775551	0.327445	0.41445
	0.767248	0.323563	0.441176
	0.762712	0.321183	0.429272
	0.75468	0.316374	0.460137
	0.752605	0.313197	0.473535
	0.786753	0.307464	0.481493
	0.778704	0.304321	0.480346
	0.772556	0.29836	0.487841
	0.447898	0.262609	0.904255
	0.445455	0.251899	0.904774
	0.443038	0.242215	0.90713
	0.434397	0.236842	0.914894
	0.426087	0.232644	0.914018
	0.406977	0.230347	0.903132
	0.390127	0.230263	0.920077
	0.395738	0.229008	0.914131
	0.380673	0.225726	0.916145
	0.390173	0.223009	0.913856
	0.414414	0.222324	0.178052
	0.413669	0.218133	0.178765
	0.411449	0.216038	0.178443
	0.40636	0.214778	0.18732
	0.4	0.211084	0.18732
	0.430153	0.203245	0.186983
	0.420133	0.194836	0.185317
	0.447518	0.187442	0.184071
	0.456731	0.181154	0.181691
	0.458824	0.175426	0.178694
	0.311419	0.219512	0.690811
	0.300501	0.216482	0.68162
	0.29316	0.214864	0.67354
	0.291734	0.208754	0.666643
	0.291734	0.202386	0.659607
	0.291734	0.195062	0.656421
	0.283465	0.187738	0.652174
	0.275651	0.212971	0.648654
	0.271903	0.242936	0.645572
	0.263543	0.242636	0.642387
	0.64314	0.221223	0.310794
	0.638089	0.221223	0.303342
	0.636839	0.220272	0.296344
	0.633117	0.219095	0.290772
	0.622208	0.215865	0.285992
	0.615142	0.212289	0.281841
	0.611669	0.211195	0.278922
	0.59816	0.210544	0.276796
	0.593788	0.210113	0.276704
	0.58948	0.210113	0.27407
	0.408922	0.132557	0.188265
	0.408353	0.130126	0.184389
	0.407596	0.127045	0.18039
	0.40553	0.122791	0.176407
	0.403855	0.11894	0.173367
	0.4033	0.140311	0.171111
	0.399637	0.13994	0.169615
	0.391808	0.138622	0.169192
	0.380623	0.134472	0.168076
	0.366361	0.130692	0.166225
	0.144855	0.289327	0.871699
	0.141051	0.363105	0.877951
	0.137116	0.363105	0.878837
	0.133089	0.35773	0.863479
	0.129407	0.344146	0.907975
	0.128205	0.336948	0.89967
	0.128092	0.334615	0.892177
	0.126804	0.334615	0.884815
	0.124517	0.332315	0.899915
	0.121951	0.331176	0.898045
	0.530938	0.17792	0.96955
	0.527092	0.177337	0.965222
	0.520392	0.175612	0.979286
	0.508672	0.175139	0.967477
	0.494464	0.172627	0.959696
	0.477173	0.16992	0.963845
	0.459112	0.167382	0.961776
	0.445074	0.161879	0.966985
	0.433297	0.157182	0.964341
	0.42736	0.155156	0.967742
	0.28293	0.289079	0.328656
	0.277949	0.286017	0.325292
	0.275904	0.286017	0.319684
	0.267777	0.285714	0.317404
	0.261021	0.280083	0.316276
	0.254165	0.26973	0.315156
	0.246846	0.255924	0.312281
	0.236345	0.242152	0.310971
	0.226358	0.225564	0.308385
	0.21797	0.211931	0.305842
	0.544933	0.35009	0.999876
	0.597071	0.362578	1.0032
	0.587482	0.373998	1.00279
	0.590007	0.373002	0.995244
	0.577123	0.373002	0.999883
	0.595075	0.370044	1.01333
	0.646201	0.367133	1.00192
	0.630169	0.402249	1.0069
	0.604378	0.402249	1.00055
	0.625773	0.401208	1.00119
	0.27881	0.169046	0.314866
	0.276753	0.165685	0.308809
	0.274725	0.161059	0.298094
	0.271739	0.155387	0.285938
	0.267857	0.150552	0.273624
	0.266904	0.146723	0.263007
	0.263158	0.145021	0.255837
	0.257732	0.144881	0.263777
	0.249169	0.141732	0.261281
	0.241158	0.139233	0.254068
	0.382003	0.271903	0.268599
	0.376254	0.268943	0.263746
	0.357427	0.267402	0.258547
	0.338092	0.263874	0.252982
	0.32491	0.262227	0.248263
	0.308219	0.259473	0.243454
	0.297226	0.258833	0.238451
	0.296053	0.25788	0.233348
	0.294889	0.256462	0.228286
	0.29431	0.256306	0.223383
	0.718407	0.223456	0.36035
	0.821229	0.218833	0.358179
	0.841962	0.215912	0.35368
	0.837852	0.215236	0.343683
	0.819194	0.212739	0.334027
	0.80385	0.208386	0.32216
	0.790281	0.203302	0.312014
	0.767893	0.198317	0.30369
	0.758841	0.194805	0.299273
	0.748909	0.191549	0.296947
	0.572792	0.362566	0.858527
	0.56872	0.355948	0.863216
	0.558399	0.35114	0.883853
	0.546946	0.349254	0.875035
	0.538117	0.344929	0.881879
	0.504838	0.344016	0.875625
	0.478851	0.341905	0.89786
	0.450281	0.333428	0.869941
	0.433683	0.327273	0.900858
	0.428571	0.321871	0.902698
	0.318614	0.215311	0.266904
	0.332594	0.206422	0.286851
	0.331492	0.201342	0.319771
	0.323974	0.201342	0.352097
	0.312826	0.197802	0.371053
	0.300601	0.193133	0.372999
	0.286396	0.18711	0.375674
	0.271985	0.184426	0.37425
	0.260304	0.182927	0.381904
	0.247423	0.179283	0.380822
	0.526711	0.351837	0.615063
	0.51196	0.350195	0.639293
	0.498014	0.346554	0.635725
	0.480427	0.337205	0.627551
	0.466631	0.325851	0.620335
	0.453606	0.319262	0.64379
	0.446338	0.313261	0.653315
	0.43216	0.309066	0.66654
	0.42279	0.305292	0.654973
	0.419155	0.300401	0.654998
	0.135105	0.201655	0.960485
	0.142826	0.201655	0.996019
	0.142541	0.201446	0.98302
	0.151782	0.19697	0.972782
	0.150098	0.189137	0.982007
	0.147594	0.185185	0.971918
	0.14508	0.178735	0.961409
	0.139704	0.170903	0.976308
	0.135188	0.165675	0.971336
	0.131404	0.164141	0.97114
	0.133511	0.240876	0.99587
	0.148515	0.239304	1.00384
	0.147735	0.238267	0.992214
	0.147638	0.238267	1.00504
	0.146389	0.23622	0.999137
	0.144323	0.235714	0.996819
	0.142405	0.234708	1.00021
	0.137195	0.233711	1.00371
	0.132197	0.230286	0.997765
	0.128132	0.227429	0.996192
	0.324675	0.245902	0.186267
	0.315457	0.243583	0.189053
	0.314465	0.24948	0.22396
	0.311526	0.269923	0.233628
	0.310559	0.263819	0.232886
	0.309598	0.256098	0.23166
	0.307692	0.24811	0.227116
	0.303951	0.246017	0.225256
	0.299401	0.244984	0.220736
	0.298507	0.241935	0.216181
	0.252149	0.309982	0.95045
	0.238612	0.309008	0.946438
	0.229885	0.306759	0.94342
	0.253976	0.30329	0.949017
	0.247748	0.298684	0.960789
	0.241935	0.29688	0.949687
	0.283109	0.306327	0.939282
	0.313827	0.304189	0.952605
	0.317277	0.298532	0.959819
	0.316836	0.298532	0.947638
	0.182432	0.206061	0.270506
	0.179402	0.205066	0.263158
	0.179283	0.204737	0.250809
	0.177983	0.204245	0.236641
	0.173745	0.20343	0.238784
	0.169705	0.20198	0.290859
	0.166154	0.201501	0.332005
	0.163043	0.198986	0.325945
	0.158917	0.198366	0.364583
	0.155799	0.197521	0.362225
	0.349014	0.369176	0.972592
	0.346386	0.366287	0.993557
	0.338733	0.361657	1.00258
	0.326705	0.356895	0.984996
	0.321229	0.351776	0.978887
	0.314637	0.344251	0.98992
	0.30504	0.333549	0.999062
	0.302234	0.322682	0.989593
	0.300654	0.308014	0.997967
	0.294118	0.296147	0.994109
	0.325012	0.582807	0.917553
	0.320483	0.611374	0.906793
	0.315645	0.583975	0.894852
	0.310531	0.571555	0.884441
	0.305175	0.684811	0.874099
	0.300392	0.666382	0.86333
	0.294998	0.660457	0.853798
	0.290894	0.670987	0.843521
	0.285478	0.665975	0.832251
	0.27789	0.649009	0.819777
	0.304709	0.24696	0.160897
	0.30137	0.241098	0.158122
	0.297297	0.233813	0.155002
	0.292553	0.231481	0.151168
	0.290237	0.23017	0.147124
	0.290237	0.228712	0.143854
	0.284974	0.221692	0.142734
	0.283505	0.213957	0.14218
	0.282051	0.208333	0.141449
	0.28133	0.204918	0.140008
	0.407855	0.171661	0.463357
	0.407855	0.19294	0.454223
	0.404192	0.192164	0.446725
	0.402385	0.190041	0.441634
	0.402385	0.188294	0.436881
	0.400593	0.184576	0.433438
	0.397059	0.181384	0.432668
	0.397059	0.179117	0.431682
	0.391872	0.177857	0.430592
	0.390173	0.175391	0.422692
	0.377924	0.444191	1.00287
	0.375	0.434298	0.998362
	0.374777	0.433333	0.998829
	0.374332	0.430464	0.997553
	0.373887	0.430464	1.00057
	0.373444	0.424837	1.00181
[truncated: 2,293 more rows]

## Sheet: Supp. Fig. 12c
c.
	D (µm)
	Ctl	Cond.
	58.3585	90.614
	56.9232	535.146
	219.148	176.567
	93.111	51.1317
	592.987	72.5914
	549.101	28.327
	651.121	69.4236
	52.2329	182.693
	4.17626	71.9981
	121.301	477.851
	615.904	67.7764
	36.7589	143.32
	33.3438	358.06
	299.635	510.97
	120.68	58.357
	150.65	64.5077
	249.196	121.25
	351.451	562.383
	573.726	108.897
	119.424	503.445
	14.5516	514.954
	161.285	25.704
	5.27229	41.8258
	296.919	30.6591
	43.6522	249.905
	225.238	310.739
	133.197	243.567
	95.0034	391.328
	633.495	233.701
	267.832	418.757
	43.1839	117.377
	9.97078	221.448
	31.8904	136.986
	366.884	272.258
	556.192	349.052
	75.2485	452.754
	27.4403	8.36286
	224.626	485.401
	53.6776	230.764
	192.214	249.171
	60.2591	376.815
	220.662	116.84
	661.517	752.822
	447.7	248.906
	484.399	61.1627
	290.901	59.4127
	40.9656	359.544
	74.5051	539.268
	299.696	429.429
	140.526	55.8991
	329.194	952.615
	76.2505	238.075
	51.2296	48.5716
	215.668	334.613
	37.9735	208.985
	53.3272	201.114
	225.524	699.646
	429.789	48.4015
	37.0087	306.016
	300.964	60.5641
	92.9753	83.0676
	198.51	218.786
	21.9005	329.911
	201.895	606.938
	410.236	257.389
	535.766	161.021
	40.9849	210.394
	363.313	150.157
	87.6897	581.951
	106.418	138.719
	309.264	717.885
	42.7006	372.442
	428.449	27.2921
	157.144	66.8744
	77.3087	515.724
	127.864	161.026
	225.67	425.207
	90.415	146.336
	2.0619	79.4435
	558.705	620.206
	31.5015	267.311
	44.444	119.19
	199.623	400.532
	379.596	785.615
	145.67	251.156
	278.773	131.573
	9.04962	224.891
	21.0127	317.82
	229.99	406.016
	269.097	49.2209
	249.707	2.6158
	257.256	472.835
	2.07998	150.84
	57.1766	149.07
	322.351	11.0862
	50.6563	236.759
	197.454	122.828
	75.7261	255.236
	493.769	90.6931
	344.588	371.634
	245.544	238.854
	210.346	183.689
	79.5586	226.993
	503.766	225.299
	272.287	846.106
	47.4129	313.22
	48.9173	226.636
	101.357	506.082
	133.359	118.408
	339.137	544.423
	299.354	328.821
	229.248	579.719
	526.396	59.1097
	135.696	414.348
	310.051	391.675
	77.3495	627.711
	15.3126	472.03
	108.683	95.7309
	95.9651	27.7413
	301.064	42.9701
	462.759	57.1885
	221.099	367.124
	18.7911	156.327
	9.61402	46.7655
	42.6053	169.507
	159.201	240.986
	58.2546	62.7902
	2.80628	189.037
	227.824	230.431
	179.349	114.991
	686.99	253.624
	99.3094	221.327
	252.384	302.581
	164.824	1.88282
	145.401	15.2558
	231.411	123.416
	147.941	404.611
	133.405	37.0254
	37.417	352.132
	33.6876	40.5302
	319.161	4.20888
	3.67309	12.125
	58.5198	291.771
	62.5793	407.437
	262.119
	186.265
	105.813
	361.715
	13.6834
	238.251
	23.6145
	233.802
	228.495
	291.097
	34.5228
	39.3357
	1.77934
	20.5327
	2.32162
	109.511
	96.9521
	91.3172
	152.404
	209.089
	137.213
	216.305
	49.4051
	133.965
	102.856
	65.0516
	78.4122
	25.626
	304.661
	131.013
	270.073
	122.595
	87.8647
	6.75412
	141.454
	95.0433
	174.535
	102.78
	85.9299
	171.096
	115.572
	41.548
	94.7733
	5.0895
	3.33257
	133.279
	102.953
	41.9906
	51.1292
	133.218
	211.91
	11.2019

## Sheet: Supp. Fig. 14b
b.
	D (µm)
[Fn]	0.5	1	5	20	100	1000	0.5	1	5	20	100	1000
	Ctl	Ctl	Ctl	Ctl	Ctl	Ctl	Cond.	Cond.	Cond.	Cond.	Cond.	Cond.
	59.444	61.246	87.8079	20.7313	15.6386	7.19148	27.4359		417.253	256.307	526.915	118.549
	75.3028	10.2889	76.3139	8.92341	18.531	12.8333	580.722		103.171	159.085	572.521	365.786
	1.12651	1.27618	31.3425	0.575747	4.49037	35.1757	180.317		191.374	418.216	272.703	195.429
	13.189	77.9798	63.625	0.561123	10.1718	1.19336	301.516		63.2642	134.924	87.0272	701.252
	3.95147	69.002	5.34601	45.0938	31.7336	21.0875	371.154		154.353	683.522	82.6574	304.644
	30.029	4.75806	17.8508	27.4393	24.2355	10.3996			242.859	965.268	321.432	369.16
	49.624	5.49216	22.3424	1.16318	56.1086	35.8623			47.0487	494.121	225.33	670.688
		33.378	33.6037	6.2762	16.0396	14.3258			182.363	459.929	296.225	521.71
		4.81489	4.97459	70.22	9.88652	43.4349			274.737	1149.39	224.278	402.23
		24.409	13.0151	97.4485	11.6146	3.35597			367.617	8.17021	447.454	192.424
		13.7259	15.8936	0.125423	4.26945	90.3238			331.354	170.946	645.886	103.372
		30.2198	62.3	57.985	1.38407	3.09558			209.467	268.352	345.072	179.259
		13.4638	17.0133	1.87331	44.2796	43.3906			383.355	363.567	520.279	400.475
		4.53564	47.9603	3.80497	91.7994	36.54			63.1285	279.367	604.199	138.717
		8.51974	8.80604	22.483	8.66855	41.9132				65.9207	120.243	226.924
			29.6726	7.0133	28.2364	20.2971				643.135	60.4712	218.442
			10.825	25.8987	17.1756					76.7854	13.1775	99.657
			12.0207	3.46377	20.6949					55.7183	273.335	288.479
			10.7438	7.84104	14.4979					453.518	621.956	218.027
			39.1963	12.5764	8.87936					1030.29	105.609	244.597
			104.217	30.1396	15.8321					103.662	97.0338	98.7857
			14.6763	1.75605	4.27686					36.2164	462.612	42.9802
			44.9815	15.6515	24.8254					157.75		154.273
			0.65738	17.0277	2.92733					61.1797		248.373
			21.7684	19.6835	23.4254					351.306		564.795
			6.93816	6.58572	15.9252					18.3601		456.851
			1.79581	17.5637	0.0917765							227.964
			19.3955	1.81404	30.5918							314.447
			36.9005	47.7753	65.1125							72.1583
			16.9987	10.5956	32.3811							357.927
			50.026	1.61855	12.5333							338.532
			3.80402	55.5482	19.7734							134.86
			5.83456	22.1808	34.5127
			35.9199	19.3463	5.78122
			10.1562	12.2302	2.37729
			11.0225	16.6508	160.269
			38.0004	46.8919	62.4679
			19.5957	11.8741	2.26219
			42.3908	22.6	14.2873
			12.4807	15.1548	3.89754
			14.3528	42.0241	33.7469
			0.93377	78.1408	99.3446
			0.71254	55.4522	58.6592
			23.6105	7.82011	38.0932
			2.11204	33.5183	0.312625
			76.3953	3.90942	32.6163
			2.64446	65.068	0.603503
			28.0288	14.8917	33.5159
			26.2297	62.7912	7.79825
			0.173797	21.0514
			12.5458	5.63885
			7.88144	89.4143
				71.5512
				4.60976
				53.7423

[truncated: 1 more sheets: Supp. Fig. 15c]
